# Supplementary material for: The cervical microbiome of ewe breeds with known divergent fertility following artificial insemination with frozen-thawed semen
Source: Sci Rep. 2025 Apr 26;15:14614. doi: 10.1038/s41598-025-97735-4 (PMC12033225; doi:10.1038/s41598-025-97735-4)
Supplement: Supplementary file 2 — Supplementary Material 2 [file 41598_2025_97735_MOESM2_ESM.xlsx]

## Sheet: DADA2_track
Supplementary Table 1. Number of reads from each processing step.
Sample ID	input	filtered	denoisedF	denoisedR	merged	nonchim
1	83704	53994	53741	53671	52290	50123
10	88650	61556	61266	61196	60062	57204
100	108051	75803	75608	75534	73811	69207
101	101589	72064	71879	71867	70328	65422
102	132243	92489	92183	92266	90969	88368
103	96848	67515	67224	67315	65479	61049
104	114539	83068	82939	82883	80678	76597
105	96969	67999	67817	67786	65223	61971
106	94322	66651	66499	66468	63541	60363
107	220340	154894	154512	154533	151732	126269
108	109573	79821	79533	79607	77405	74170
109	121300	88949	88666	88780	85451	80860
11	145624	96117	93311	94341	86544	81447
110	146930	104894	104610	104584	101698	96653
111	148742	102602	101689	102023	98005	89685
112	92083	67637	67423	67487	65995	64743
113	106582	76349	76126	76146	72903	68857
115	76049	55943	55734	55796	53595	51027
116	130073	94452	94419	94415	94358	94021
117	113714	80773	80631	80526	76786	72539
118	92656	67478	67285	67234	62959	58716
119	101905	69643	69327	69401	66251	63588
12	85799	61845	61705	61685	59859	57354
120	73184	51962	51712	51758	50009	47372
121	75337	43466	43088	43152	41946	40520
13	101225	73084	72927	72892	71270	67466
14	149370	105693	104667	105095	102291	99767
15	125635	80884	79378	79771	74359	70060
16	154445	100235	99272	99542	95017	58769
17	102016	63074	60686	61552	54487	49261
18	124713	84211	83550	83636	81154	77570
19	104994	70420	70073	70118	68748	65930
2	107702	71240	69252	69926	64148	60522
20	109859	77556	77381	77392	75842	72722
21	81729	58703	58551	58574	57134	53258
23	120234	86077	85639	85795	83794	79577
24	149862	103058	102792	102848	102067	100223
25	111642	74173	73196	73453	70345	66817
26	137396	94038	93395	93547	90727	76935
28	138838	97903	97734	97761	97210	94788
29	133928	92573	92114	92263	90596	84951
3	86258	58869	57635	58038	54768	52434
30	91982	60379	60097	60111	58842	57065
31	377276	248048	239672	242899	214865	197659
32	75445	22046	21665	21689	20640	20087
34	125783	87350	86729	86900	84650	77863
35	89372	64291	63998	64033	62444	60031
37	127019	82933	81181	81611	76021	70574
39	158145	103407	100417	101513	92698	87008
4	92825	64408	63906	64027	61623	57936
40	84155	63381	63248	63245	62009	58792
41	128975	84909	83512	83887	79758	76994
42	123301	87419	87199	87165	84301	80325
43	145232	100932	99778	99965	96163	90630
44	78022	56262	56124	56118	52073	49193
45	105714	74874	74502	74561	72683	69603
46	69182	49264	49081	49062	47812	46204
47	87299	59180	59017	58909	55675	54291
48	97010	63940	62709	63123	59731	57231
49	109703	77207	76529	76685	74792	71027
5	79464	56151	55910	55877	54302	51199
50	96566	68456	68290	68283	67007	63307
51	131314	83965	82142	82816	76820	64168
52	100577	69011	68877	68890	68479	66914
53	118334	81712	79962	80641	75827	72945
54	93142	61362	60289	60600	57347	53858
55	164790	107099	104370	105299	98055	93019
56	106746	73548	73116	73181	71846	67557
57	147701	100206	99325	99572	97099	91435
58	171533	120592	120417	120472	119964	117228
6	123251	85527	85342	85330	84941	83844
60	116541	80113	78651	78991	74940	71043
61	79070	56849	56649	56610	54238	51066
62	41922	30942	30797	30798	30240	28886
63	78896	55813	55381	55530	54316	52087
64	76580	56594	56449	56442	54993	53301
65	90338	65799	65671	65571	64072	61389
66	126343	88854	88324	88541	85993	81593
67	95658	69256	69062	69055	67187	63829
68	136657	96084	94323	94969	89644	86222
69	109113	62837	62539	62084	60545	58500
70	66784	50179	50022	50072	49463	46604
71	73500	46526	46145	46189	43804	40945
72	81487	57597	57471	57467	56519	52968
73	78963	57738	57537	57515	56578	53768
74	94087	67321	67074	67096	66014	63687
75	115215	83495	83298	83296	81919	77096
76	122650	86799	86631	86553	84837	81870
77	68969	49366	49264	49232	47368	43769
78	64037	46155	45937	46014	44487	42266
79	66598	44924	44816	44785	43292	41650
8	116290	77602	75598	76009	69608	65165
80	80031	59136	58983	59011	57478	54526
81	69573	49707	49514	49511	48189	45568
82	111600	79903	79693	79659	77840	74387
83	107368	77711	77551	77487	75860	69530
86	122092	88524	88191	88296	86338	76581
87	105989	75632	75298	75289	73687	69154
88	74599	55512	55352	55276	54240	50454
89	45733	33020	32898	32848	32209	30354
9	95746	65513	65217	65309	64537	61983
90	88547	64096	63823	63853	62043	57511
91	109847	79269	79070	79063	77703	73265
92	151264	105543	104642	104959	101704	96443
94	86686	63726	63580	63540	62323	58319
95	113627	82485	82255	82292	79309	75141
96	79254	58129	57990	57976	57142	55695
97	109203	76601	76234	76245	73846	68380
98	98665	71377	71227	71199	70247	68031
99	77516	55653	55525	55513	54203	51568
blankdilution	116753	85740	85556	85557	83535	79501
blankIHA1	118093	83718	83680	83662	83592	81950
blankIHA2	120664	86916	86838	86845	86786	85874
blankIHA3	123999	84038	83973	83975	83888	83688
blankIHA4	124692	89902	89867	89862	89835	89738
blankIHA5	126570	89872	89818	89809	89740	89545
blankSFN1	140524	100638	100510	100593	100326	99338
blankSFN2	125104	84527	84454	84456	84337	84073
blankSFN3	131241	91547	91484	91480	91345	90740
blankSRC1	162686	110572	110455	110470	109896	109193
blankSRC2	171194	123471	123390	123368	123234	119578
dilution1	237300	163386	162040	161818	143182	42407
dilution2	239827	169880	168399	168271	149741	45056
dilution3	211828	145269	144171	144021	128365	42097
dilution4	194491	136480	135622	135323	123591	47463
dilution5	173972	117299	116874	116543	108888	51936
dilution6	191782	130342	129907	129835	124284	73461
dilution7	210450	144902	144354	144450	139388	92289
dilution8	97262	70542	70388	70346	68087	65411
Negctrl	10882	7617	7597	7594	7588	7577
Posctrl	204434	142420	142328	142323	140900	126530
