# Supplementary material for: The cervical microbiome of ewe breeds with known divergent fertility following artificial insemination with frozen-thawed semen
Source: Sci Rep. 2025 Apr 26;15:14614. doi: 10.1038/s41598-025-97735-4 (PMC12033225; doi:10.1038/s41598-025-97735-4)
Supplement: Supplementary file 3 — Supplementary Material 3 [file 41598_2025_97735_MOESM3_ESM.xlsx]

## Sheet: Sheet3
Supplementary Table 2. Supplementary file of abundances of contaminants.
Sample ID	ASV2	ASV4	ASV5	ASV10	ASV11	ASV16	ASV24	ASV29	ASV34	ASV36	ASV37	ASV41	ASV42	ASV43	ASV45	ASV46	ASV51	ASV54	ASV57	ASV58	ASV59	ASV62	ASV66	ASV67	ASV74	ASV75	ASV77	ASV78	ASV93	ASV98	ASV99	ASV101	ASV102	ASV109	ASV114	ASV123	ASV127	ASV129	ASV131	ASV144	ASV156	ASV170	ASV195	ASV198	ASV204	ASV208	ASV218	ASV235	ASV252
1	5835	1639	875	0	13884	0	0	343	0	118	64	0	0	0	268	1015	856	2619	0	0	0	1005	705	0	0	0	0	0	0	0	0	0	0	0	0	0	0	0	0	0	0	0	0	0	0	0	0	0	0
10	4926	2065	761	0	113	0	0	0	0	36	0	0	0	0	0	0	92	0	122	0	0	0	0	0	11	0	0	190	0	0	0	0	215	0	0	0	0	0	0	0	0	0	0	0	0	0	0	0	0
100	15169	3045	3775	25660	1047	0	0	0	0	0	49	0	0	0	0	0	0	0	26	0	0	0	0	0	0	274	0	0	367	0	0	0	0	0	0	0	0	0	0	99	0	0	0	0	0	0	0	0	0
101	11051	9562	3525	0	1698	0	0	0	0	0	0	0	0	0	1852	0	0	0	0	0	0	0	0	0	0	0	0	538	0	0	0	0	0	0	0	0	0	0	0	0	0	0	0	0	0	0	0	0	0
102	12426	4198	1741	0	0	1439	0	0	0	0	0	0	0	1067	0	0	0	0	0	0	0	0	0	0	0	0	0	0	0	0	0	0	0	0	104	0	0	0	0	0	0	0	0	0	0	0	0	0	0
103	6972	4376	4540	12	2374	0	0	0	0	0	0	0	0	0	0	0	0	754	0	0	0	0	0	0	0	0	0	0	0	0	0	0	0	0	0	0	0	0	0	0	0	0	0	0	0	0	0	0	0
104	22685	11697	5148	0	315	0	0	0	0	2013	0	0	0	0	0	0	0	0	0	0	0	0	0	0	0	0	0	0	0	0	0	0	0	0	0	97	0	0	0	582	0	0	0	1363	0	0	0	0	0
105	16774	4393	1722	0	867	0	0	0	0	1056	50	0	0	0	0	0	0	0	0	0	0	0	0	0	0	0	0	0	0	0	0	0	0	0	0	0	0	0	0	0	0	0	0	0	0	0	0	0	0
106	16655	4610	7706	0	1190	0	0	0	0	0	0	0	0	0	0	0	0	0	0	0	0	0	0	0	0	0	0	0	0	0	0	0	0	0	0	0	0	0	0	0	0	0	400	0	0	0	0	0	0
107	7214	1171	13	0	593	0	0	0	0	0	0	0	0	0	0	0	836	0	0	0	0	0	0	0	0	0	0	0	0	0	0	0	0	0	0	0	0	0	0	0	0	0	0	0	0	0	0	0	0
108	12026	8673	1790	0	472	0	0	0	0	0	0	0	285	0	0	471	0	0	0	0	0	0	0	0	0	0	0	0	1063	0	0	0	0	0	0	0	0	148	0	0	0	0	0	0	0	0	0	0	0
109	22876	10883	11541	5	1795	0	0	0	0	0	0	0	0	0	0	0	0	0	0	0	0	0	0	0	0	0	0	1416	613	0	0	0	0	0	0	0	0	0	0	0	0	0	0	0	0	0	0	0	0
11	766	343	378	0	120	0	0	68	0	144	0	0	0	0	0	0	0	0	0	0	0	0	0	0	106	0	148	0	0	0	0	0	0	67	0	0	0	0	0	0	0	0	0	0	0	0	0	0	0
110	32488	8481	12146	0	534	0	0	0	0	0	0	0	0	1376	0	0	0	0	0	0	0	0	0	0	0	0	0	0	0	949	0	0	0	0	0	0	0	0	0	0	0	0	0	0	0	0	0	0	0
111	8095	4438	744	0	352	0	0	0	0	0	0	0	0	0	0	0	0	0	0	0	0	0	0	0	0	197	0	0	0	0	0	0	0	0	0	0	0	0	0	0	0	0	0	0	0	0	0	0	0
112	14815	1617	5919	0	177	0	0	395	0	0	556	0	0	0	0	0	0	0	0	0	0	0	0	0	0	0	0	0	725	0	0	333	0	0	0	0	0	0	0	0	0	0	0	0	95	0	0	0	0
113	24639	8208	220	0	83	0	0	0	0	0	0	0	0	0	0	0	0	0	765	0	0	0	0	0	0	0	0	0	0	0	0	739	0	0	0	0	0	0	0	0	0	0	0	0	0	0	0	0	0
115	10543	5039	4989	0	136	0	0	0	4	0	0	0	0	0	0	0	0	0	0	0	0	0	0	0	0	0	0	0	0	0	0	0	0	0	0	0	0	0	0	0	0	0	0	0	0	0	0	0	0
116	48732	11614	16417	0	2322	0	0	0	0	2	1735	0	0	0	0	3518	0	0	0	0	0	0	0	0	2902	0	0	0	0	0	0	0	0	0	0	0	0	0	0	0	967	0	0	0	0	0	544	0	0
117	25598	13476	2844	0	0	0	0	0	0	0	0	0	0	0	0	0	0	0	0	0	0	0	0	0	0	0	0	0	0	0	0	0	0	0	1069	0	0	1507	0	0	377	0	0	0	0	0	0	0	0
118	14004	5260	997	0	1017	0	0	0	0	0	429	0	0	0	0	0	0	0	0	0	0	0	0	0	0	0	0	0	0	0	0	0	0	0	0	0	0	0	0	42	0	0	0	0	0	0	0	0	0
119	8689	5413	3752	0	446	0	0	0	0	0	0	0	0	0	0	0	0	0	0	0	0	0	0	0	0	0	0	0	0	0	0	0	0	0	0	0	0	0	0	0	0	0	0	0	0	54	0	0	0
12	26073	3911	4846	0	63	0	0	0	0	0	0	0	0	0	0	0	0	0	0	0	0	0	0	0	0	0	0	0	0	0	0	0	0	0	0	0	0	0	0	0	0	0	0	0	0	0	0	0	0
120	8943	3043	2145	0	0	0	0	0	0	43	0	0	0	0	0	0	0	0	0	0	0	0	0	0	0	0	0	0	0	0	0	0	0	0	0	0	0	0	0	0	0	0	0	0	0	0	0	0	0
121	5317	2863	796	0	0	0	0	0	0	0	0	0	0	0	0	0	0	0	0	0	0	0	0	0	0	0	0	0	0	0	0	0	0	0	0	0	0	0	0	0	0	0	0	0	0	0	0	0	0
13	25804	3732	7898	0	579	0	0	0	0	0	0	0	0	0	0	0	0	0	0	0	0	711	0	0	0	0	0	0	283	0	0	0	0	0	0	0	77	0	0	0	188	0	0	0	0	0	0	0	0
14	324	350	138	6	0	0	0	0	0	0	0	45	0	0	0	0	0	0	0	0	28	0	0	0	0	0	0	0	0	0	0	0	0	0	0	0	0	0	0	0	0	0	0	0	0	0	0	0	0
15	4566	1684	2140	0	186	0	0	0	0	596	338	0	0	0	0	0	127	0	0	0	0	0	0	0	0	0	0	0	0	0	0	174	0	0	0	0	0	0	0	0	0	0	0	0	0	0	0	0	0
16	26	0	3	0	0	20347	19896	0	0	0	0	3285	0	0	0	0	0	0	0	0	1529	0	0	1920	0	0	0	0	0	0	0	0	0	1300	0	0	0	0	0	0	0	0	0	0	0	0	0	0	0
17	399	514	0	0	608	0	0	0	0	0	0	30	179	1312	211	0	0	774	0	0	0	17	0	0	88	0	0	0	0	0	0	0	0	0	0	39	0	0	0	0	0	0	0	0	0	0	0	0	0
18	5434	3015	3590	0	117	310	986	0	0	0	0	260	0	0	0	0	0	0	0	0	0	0	0	0	0	258	0	0	0	0	0	0	0	0	0	0	0	0	0	0	0	0	0	0	0	0	0	72	0
19	5081	1311	3788	0	860	17511	3621	0	0	0	0	315	0	0	0	0	0	0	0	0	0	0	0	1817	0	0	0	0	0	0	0	0	0	0	0	0	0	0	0	0	160	0	0	0	0	0	0	0	0
2	4077	2186	278	0	255	0	0	0	0	0	0	0	0	0	0	0	76	0	0	0	0	89	0	0	0	0	0	0	0	0	0	0	0	0	0	0	0	0	0	0	0	0	0	0	0	0	0	0	0
20	5201	426	4681	0	792	0	376	0	0	0	49	0	0	0	0	0	0	0	0	0	0	0	0	0	0	0	0	0	0	0	0	0	0	0	0	0	0	0	0	0	0	0	0	0	0	0	0	0	0
21	9964	5422	4232	0	43	0	0	0	0	0	0	0	0	0	0	0	0	0	0	0	0	0	0	0	0	0	0	0	0	0	0	264	0	0	0	0	0	0	0	0	239	0	0	0	0	0	0	0	0
23	15117	907	5534	0	153	0	0	0	0	0	962	0	0	0	0	0	0	0	0	0	0	0	0	0	0	0	0	0	0	0	0	0	0	0	0	0	683	0	0	0	0	0	0	0	0	0	0	0	0
24	582	58	283	0	0	0	0	0	0	0	27	26	0	0	0	0	0	0	0	0	0	0	0	0	0	0	0	0	0	0	0	0	0	0	0	0	0	0	0	0	0	0	0	0	0	0	0	0	0
25	5236	1821	2734	0	0	0	0	204	0	0	0	0	354	190	0	0	0	0	0	0	0	0	0	0	0	0	0	0	0	0	0	0	0	0	37	0	105	0	0	0	49	0	0	0	0	0	0	0	0
26	178	101	82	0	0	0	0	0	0	0	0	198	0	0	0	0	0	0	0	0	437	0	0	0	0	0	0	0	0	0	0	0	0	0	0	0	0	0	0	0	0	0	0	0	0	0	0	0	0
28	1913	578	1070	0	14	0	0	0	0	0	0	0	0	0	0	0	0	0	0	0	0	0	0	0	0	0	0	0	0	0	0	0	0	0	0	0	0	0	0	0	0	0	0	0	0	0	0	0	0
29	6408	3116	2357	0	1161	0	0	0	0	0	0	0	0	0	0	0	0	0	0	0	0	0	0	0	0	0	0	0	0	0	0	605	0	0	0	0	0	0	0	0	0	0	0	0	0	0	0	0	0
3	2046	1303	625	0	54	0	0	228	0	0	5	0	152	0	0	0	30	0	0	0	0	0	0	0	0	0	0	0	0	0	0	0	0	0	0	0	0	0	0	0	0	0	0	0	0	0	0	0	0
30	6826	3009	3138	0	451	0	0	0	0	0	0	0	0	0	0	0	0	0	0	0	0	0	0	0	0	0	0	0	0	0	0	0	0	0	0	0	0	0	0	0	0	0	0	0	0	0	0	0	0
31	3706	764	1472	0	0	0	712	0	0	0	0	0	0	0	0	0	0	0	0	0	0	0	0	0	0	55	0	0	0	0	0	0	0	145	0	0	0	0	0	0	0	0	0	0	0	0	0	0	0
32	1002	285	313	12	0	4672	162	0	0	0	2	633	0	0	0	0	0	0	0	0	1565	0	0	0	0	0	0	0	0	0	0	0	0	0	0	0	0	0	0	0	0	0	0	0	0	0	0	0	0
34	7503	2343	3066	0	0	0	0	0	0	0	0	0	0	0	0	0	0	0	0	0	0	39	0	0	0	0	0	0	0	0	0	0	0	0	0	0	0	0	0	0	0	0	0	0	0	0	0	0	0
35	10820	2078	1873	4	236	0	0	0	0	0	0	0	0	0	0	0	0	0	0	0	0	0	0	0	0	0	0	0	0	0	876	0	0	0	0	0	0	0	0	0	0	0	0	0	0	0	0	0	0
37	3153	609	1915	0	104	0	0	0	0	0	0	0	0	0	0	0	0	0	0	0	0	0	0	0	0	0	0	0	0	0	0	0	0	37	0	0	0	0	0	0	0	0	0	0	0	0	0	0	0
39	2706	935	1923	0	3	0	191	0	0	491	0	0	0	0	0	0	0	0	0	0	0	0	0	0	0	0	0	0	0	0	0	0	0	0	0	0	0	0	0	0	0	0	0	0	0	0	0	0	0
4	11929	2263	2353	0	235	0	0	0	0	0	0	0	0	0	0	0	0	0	0	0	0	0	0	0	0	0	0	0	56	0	0	0	0	0	0	0	0	47	0	0	0	0	0	0	0	0	0	0	0
40	15570	7117	4282	0	183	0	0	1131	0	0	0	0	0	0	0	0	0	0	0	0	0	0	0	0	894	0	0	0	0	70	0	0	0	0	0	0	0	0	0	0	0	0	0	0	0	0	0	0	0
41	3842	1208	1418	0	169	0	384	0	0	0	0	0	0	0	567	0	0	0	0	0	0	0	0	0	0	0	0	0	0	0	0	0	0	0	0	0	0	0	0	0	81	0	0	0	0	0	0	0	0
42	30443	5353	2418	0	122	0	0	0	0	0	0	0	0	0	0	0	0	0	0	0	0	0	0	0	0	0	0	0	0	1515	0	268	0	0	0	0	0	0	0	0	0	0	0	0	0	0	0	0	0
43	8859	1746	2602	0	252	0	0	0	0	0	167	0	0	0	0	0	0	0	0	0	0	0	0	0	0	0	0	0	0	0	0	0	0	0	0	0	0	0	0	0	0	0	0	0	0	0	0	0	0
44	13544	2961	3051	0	0	0	0	0	0	0	0	0	0	0	0	0	0	0	0	0	0	0	0	0	0	0	0	0	0	0	0	0	0	0	0	0	0	0	0	0	0	0	0	0	0	0	0	0	0
45	3964	3014	94	0	0	1879	0	0	0	0	176	0	275	38	0	0	0	0	0	466	0	0	0	0	0	0	0	0	0	0	0	0	0	0	0	0	0	0	0	0	0	0	0	0	0	0	0	0	0
46	14153	1058	343	0	1149	138	0	1108	0	0	12	0	0	0	0	0	0	0	0	0	0	0	0	0	0	0	0	0	0	0	0	0	0	0	0	0	0	0	0	0	0	0	0	0	0	0	0	0	0
47	18771	2163	3693	0	52	0	0	0	0	0	0	0	0	0	0	0	0	0	0	0	0	0	0	0	0	0	0	0	0	0	0	0	0	0	0	0	508	0	0	0	0	0	0	0	0	0	0	0	0
48	3912	2185	828	0	124	0	0	0	0	142	0	0	0	0	0	0	0	0	0	0	0	0	0	0	0	0	0	0	0	0	0	0	0	0	0	0	0	0	0	0	0	0	0	0	0	0	0	0	0
49	1199	258	1218	0	52	0	0	82	0	120	0	1087	58	0	0	166	0	0	0	0	0	0	0	0	0	0	0	0	36	0	0	0	0	0	0	0	0	0	0	0	0	0	0	0	0	0	0	0	0
5	9560	3014	3168	0	193	0	0	0	0	0	0	0	0	0	1171	0	0	0	0	0	0	0	0	0	0	0	0	0	0	0	0	0	0	0	0	0	0	0	0	0	0	0	0	0	0	0	0	0	0
50	11406	6945	3655	0	555	0	0	0	0	0	0	0	0	0	0	0	0	0	0	0	0	0	0	0	0	0	0	0	0	0	0	0	0	0	0	0	0	0	0	114	0	0	0	0	0	0	0	0	0
51	777	315	70	0	1805	120	31	0	0	165	1156	0	0	0	0	0	0	0	76	0	0	478	0	0	98	0	0	0	0	153	0	0	0	0	0	0	0	0	0	0	0	0	0	0	0	0	0	0	0
52	565	204	158	0	0	0	0	0	0	0	0	0	0	0	0	0	0	0	0	0	0	0	0	0	0	0	0	0	0	0	0	0	0	0	0	0	0	0	0	0	0	0	0	0	0	0	0	0	0
53	489	247	151	0	37	0	0	0	0	0	38	0	0	0	0	0	0	0	0	0	0	0	0	0	0	0	0	0	0	0	0	29	0	0	0	0	0	0	0	0	0	0	0	0	0	0	0	0	0
54	3408	538	2061	0	111	0	0	0	0	0	0	0	0	0	0	0	0	0	0	0	0	0	0	0	0	0	0	42	0	0	0	63	0	0	0	0	0	0	0	0	0	0	0	0	0	0	0	0	0
55	676	25	16	0	125	0	0	0	0	0	0	0	151	0	131	16	89	133	0	0	0	0	0	0	0	0	0	0	0	0	0	0	0	62	0	0	0	0	0	0	0	0	0	0	0	0	0	0	0
56	13592	2185	5311	0	0	0	0	0	0	0	16	0	0	0	0	0	0	0	0	0	0	0	0	0	0	0	0	0	0	0	0	0	0	0	0	0	0	0	0	0	0	0	0	0	0	0	0	0	0
57	5555	1619	1967	0	198	0	0	0	0	0	0	0	0	0	0	0	0	0	0	0	0	0	0	0	0	0	0	0	0	0	0	202	0	0	0	0	0	0	0	0	0	0	0	0	0	0	0	0	0
58	183	241	78	0	14	0	0	0	0	0	4	0	0	0	0	0	0	0	0	0	0	0	0	0	0	0	0	0	0	0	0	0	0	0	0	0	0	0	0	0	0	0	0	0	0	0	0	0	0
6	53	20	12	0	0	0	0	0	0	0	0	0	0	0	0	0	0	0	0	0	0	0	0	0	0	0	0	0	0	0	0	0	0	0	0	0	0	0	0	0	0	0	0	0	0	0	0	0	0
60	2801	1530	1276	7	400	0	0	267	0	96	0	0	266	0	0	0	326	0	84	597	0	0	0	0	0	0	0	0	74	0	0	0	0	0	0	0	0	0	0	0	0	0	0	0	0	0	0	0	0
61	7467	4727	7397	0	90	0	0	0	0	0	0	0	0	0	0	0	0	0	0	0	0	238	0	0	0	0	0	0	0	0	0	0	0	0	0	0	0	0	0	0	0	0	0	0	636	0	0	0	0
62	7289	2104	406	0	74	0	0	394	0	0	0	0	0	171	352	0	0	0	0	0	0	0	0	0	0	0	0	77	0	0	0	0	0	0	0	0	0	0	0	0	0	0	0	0	0	0	0	0	0
63	10115	3395	2066	0	749	195	0	0	0	0	0	0	0	0	0	490	0	0	0	0	0	0	0	0	113	0	0	0	0	0	0	0	0	0	0	0	0	0	0	0	0	0	0	0	0	0	0	0	0
64	16050	614	3296	0	479	0	0	0	0	0	0	0	0	0	0	0	0	0	0	0	0	0	0	0	0	0	0	0	0	0	0	0	0	0	403	0	0	0	0	0	0	0	0	0	0	0	0	0	0
65	13110	2548	2917	0	563	0	0	0	0	0	391	0	0	0	0	0	0	0	0	0	0	0	0	0	0	0	0	0	0	0	0	0	0	0	0	0	0	0	0	0	0	0	0	0	0	0	0	0	0
66	15005	1558	7655	0	2150	0	0	0	0	0	0	0	0	0	0	0	0	0	0	0	0	0	0	0	0	0	0	0	0	0	0	0	0	0	0	0	0	0	0	0	0	0	0	0	0	0	0	0	0
67	16043	5615	3812	0	30	0	0	0	0	0	0	0	0	0	0	0	0	0	0	0	0	0	0	0	0	0	0	0	0	0	0	0	0	0	0	696	0	0	0	0	0	0	0	0	0	0	0	0	0
68	530	208	161	0	0	0	0	0	0	0	0	0	0	0	0	0	0	0	0	0	0	0	0	0	0	0	0	0	0	0	0	0	0	0	0	0	0	0	0	0	0	0	0	0	0	0	0	0	0
69	1980	333	1003	0	544	0	0	0	0	180	0	0	0	0	0	216	0	0	0	0	0	18	46	0	0	0	0	0	0	0	0	0	0	0	0	0	0	0	0	0	0	0	0	81	0	0	0	0	0
70	10064	7456	2674	0	5	0	0	0	0	0	0	0	0	0	0	0	0	0	0	0	0	0	0	0	0	0	0	0	0	0	0	0	0	0	0	0	0	0	0	0	0	0	0	0	0	0	0	0	0
71	2929	332	1421	0	0	0	0	5	0	1372	0	0	162	0	1700	0	0	0	0	0	0	0	0	0	0	0	0	0	0	0	0	0	0	0	0	0	0	0	0	0	13	0	0	0	0	0	0	0	0
72	9477	3138	5333	0	472	0	0	0	0	0	0	0	0	0	0	0	0	0	0	0	0	0	0	0	0	0	0	0	0	0	0	0	0	0	0	0	0	0	0	0	0	0	0	0	0	0	0	0	0
73	9559	4628	2397	0	435	0	0	0	0	0	0	0	0	0	0	0	0	0	0	0	0	0	0	0	0	0	0	0	0	0	0	0	0	0	0	0	0	0	0	0	0	0	0	0	0	0	0	0	0
74	11660	1476	3562	0	162	0	0	0	0	0	0	0	0	0	0	0	0	0	0	0	0	0	0	0	0	0	0	0	0	0	0	0	0	0	0	0	0	0	0	0	0	0	0	0	0	0	0	0	0
75	23772	5604	5138	0	0	0	0	0	0	0	0	0	0	0	0	0	0	0	0	0	0	0	0	0	0	0	0	0	0	0	0	0	0	0	0	0	0	0	0	0	0	0	0	0	0	0	0	0	0
76	12107	4263	993	0	278	0	0	0	0	0	0	0	0	0	0	0	0	0	0	0	0	0	0	0	0	0	0	0	0	0	0	0	0	0	0	0	92	0	0	0	0	515	0	0	0	0	0	0	0
77	11211	8735	1911	0	175	0	0	0	0	0	0	0	0	0	0	0	0	0	0	0	0	0	0	0	0	0	0	201	138	0	0	0	0	0	0	0	0	0	0	0	0	0	0	0	0	0	0	0	0
78	8980	1622	3959	0	186	0	0	0	0	0	0	0	0	0	0	0	0	0	0	0	0	0	0	0	0	0	0	0	0	0	0	0	0	0	0	0	0	40	184	0	0	0	0	0	0	0	0	0	0
79	10720	1659	410	0	96	0	0	0	0	0	0	0	0	0	0	0	0	0	0	0	0	0	0	0	0	0	0	0	0	46	0	0	0	0	0	0	0	0	0	0	0	0	0	0	0	0	0	0	0
8	2529	1570	889	0	7	87	0	20	0	0	0	285	0	0	0	0	0	0	0	0	336	0	0	0	0	0	0	0	0	0	0	0	0	0	0	0	0	0	0	0	0	0	0	0	0	0	0	0	0
80	17406	1510	2640	0	101	0	0	0	0	0	0	0	0	0	0	0	0	0	0	0	0	0	0	0	0	0	0	0	0	0	0	0	0	0	0	0	0	0	0	0	0	0	0	0	0	0	0	0	0
81	12303	1803	5739	0	172	0	0	0	0	0	0	0	0	0	0	0	0	0	0	0	0	135	0	0	0	0	0	0	0	239	0	0	0	0	0	0	0	0	0	0	0	0	0	0	0	0	0	0	0
82	19031	9064	5804	0	1091	0	0	2755	0	0	0	0	0	2395	0	0	0	0	0	0	0	0	0	0	0	0	0	0	0	0	0	0	0	0	0	0	0	0	0	0	0	0	0	0	0	0	0	0	0
83	19290	6466	14169	0	472	0	0	0	0	264	0	0	0	0	0	0	0	0	0	0	0	0	0	0	0	0	0	0	0	0	0	0	0	0	0	0	0	0	0	0	0	0	0	0	0	0	0	0	0
86	8242	2643	664	30356	1313	0	0	0	0	0	0	0	0	0	0	0	0	0	0	0	0	0	0	0	0	0	0	0	0	0	0	0	0	0	0	0	0	0	0	0	0	0	0	0	0	0	0	0	0
87	5405	2525	615	0	101	0	0	0	0	0	0	0	270	0	0	0	0	0	249	0	0	0	0	0	0	0	0	0	0	0	0	0	0	0	0	0	0	0	0	0	0	0	0	0	0	0	0	0	0
88	11742	4918	5472	0	0	0	0	0	0	0	0	0	0	0	0	0	0	0	0	0	0	0	0	0	0	0	0	0	0	0	0	0	0	0	0	0	0	0	0	0	0	0	0	0	0	0	0	0	0
89	6668	2975	3113	0	81	0	0	450	0	0	350	0	0	0	0	0	0	0	0	0	0	0	0	0	0	0	0	0	100	0	0	0	0	0	0	0	0	0	0	0	0	0	0	105	0	0	0	0	87
9	1205	1249	412	0	21	0	43	0	0	0	0	0	0	0	0	0	0	0	0	0	0	0	0	0	0	0	0	0	0	0	0	0	0	0	0	0	0	0	0	0	0	0	0	0	0	0	0	0	0
90	16704	7039	2963	0	391	0	0	0	0	0	0	0	0	0	0	0	0	0	0	0	0	0	0	0	0	0	0	0	0	0	0	0	0	0	0	0	0	0	0	174	0	0	0	0	0	0	0	0	0
91	25307	6384	7293	0	85	0	0	0	0	0	0	0	0	0	0	0	0	0	0	0	0	0	0	0	0	0	0	0	0	0	0	0	0	0	0	0	0	0	0	0	0	0	0	0	0	0	0	0	0
92	5249	882	1892	0	646	0	0	0	0	0	696	0	0	342	0	0	376	0	0	0	0	0	0	0	0	0	0	0	0	0	0	0	0	0	0	0	0	0	0	0	0	0	0	0	0	0	0	0	0
94	15992	4353	7809	0	306	0	0	0	0	0	0	0	0	0	0	0	0	0	0	0	0	0	0	0	0	817	0	0	0	0	0	0	0	0	0	0	0	0	0	0	0	0	0	0	0	0	0	0	0
95	16166	7616	7614	0	177	0	0	0	0	0	1553	0	0	0	0	0	0	0	0	0	0	0	181	0	0	0	0	0	0	0	0	0	0	0	0	0	614	0	0	0	0	0	0	0	0	804	0	0	0
96	7041	1532	4440	0	118	0	0	0	0	0	0	0	0	0	0	0	0	0	0	0	0	0	0	0	0	0	0	0	0	0	0	0	0	0	0	0	0	0	0	0	0	0	0	0	0	0	0	0	0
97	2301	1053	788	33820	113	0	0	0	0	0	0	0	0	0	0	0	0	0	0	0	0	0	0	0	0	0	0	0	0	0	0	0	0	0	0	0	0	0	0	0	99	0	0	0	0	0	0	0	0
98	2881	828	328	0	225	159	0	0	0	0	0	0	0	0	0	0	0	0	0	0	0	0	0	0	0	0	0	0	0	0	0	0	0	0	0	0	0	0	0	0	0	0	0	0	0	0	0	0	0
99	12604	6289	1526	0	856	0	0	0	0	0	0	0	0	0	0	0	0	0	0	0	0	0	830	0	0	0	0	0	0	0	0	0	0	0	0	0	0	0	0	0	0	0	0	0	0	0	0	0	0
blank1	42751	5040	12671	0	1459	3335	1417	0	0	0	0	3685	2373	0	0	0	0	0	0	0	2347	0	0	1643	0	0	0	895	0	0	0	0	0	1923	0	0	0	0	0	0	0	29	0	0	0	0	0	0	0
blank2	44937	11440	17530	0	2373	4	0	0	0	0	0	0	0	0	0	0	0	0	0	0	0	0	0	0	0	0	1093	0	0	0	0	116	0	0	0	0	0	0	0	0	0	0	0	0	0	0	0	0	0
blank3	33364	4469	7425	0	6256	0	0	0	0	0	1159	0	0	2547	0	2570	0	0	0	3431	0	0	0	0	0	0	0	1318	685	526	1748	0	0	0	0	0	580	0	0	1658	0	820	1655	0	0	0	0	1637	0
blank4	51809	10095	4424	0	1772	0	0	6589	0	0	0	0	0	0	0	0	0	0	397	533	0	1272	2635	0	0	0	0	0	0	136	0	0	0	0	0	0	0	0	0	0	0	0	0	0	0	0	0	0	0
blank5	43217	14978	9972	0	1306	0	0	1100	0	0	0	0	1741	0	1275	24	443	2612	0	225	0	0	0	0	0	3478	0	0	0	0	0	0	0	0	0	0	0	0	2796	0	0	0	0	0	0	0	0	0	0
blank6	47695	15230	12779	0	903	0	0	0	0	0	1377	0	0	0	0	0	0	0	0	0	0	1228	0	0	0	0	0	0	0	266	0	250	0	0	1546	2333	0	996	0	0	0	0	0	0	1249	0	1311	0	0
blank7	24978	7282	8749	0	1532	0	0	0	0	0	0	0	0	0	0	0	0	0	0	0	0	0	0	0	296	0	3796	0	0	0	0	0	0	0	0	0	0	0	0	0	0	47	0	0	0	0	0	0	0
blank8	42282	16006	10991	0	7218	0	0	1877	0	0	0	0	0	0	0	0	0	0	0	0	0	715	0	0	0	0	0	0	0	0	0	729	0	0	191	0	0	0	0	0	0	54	0	0	0	0	0	0	1538
blank9	37327	149	10224	0	5207	0	0	3593	0	0	1218	0	0	0	0	0	4147	0	0	1090	0	0	0	0	0	0	0	225	0	0	1245	0	3475	0	0	0	0	0	0	0	0	0	0	494	0	1094	0	0	0
blank10	62026	3128	15948	0	3059	0	0	0	15193	3062	0	0	3567	0	0	0	0	0	4674	0	0	0	0	0	0	0	0	0	0	0	0	0	0	0	0	0	0	260	0	0	0	835	0	0	0	0	0	0	0
blankdilution	20703	2419	6001	4976	600	0	0	11	0	1994	0	0	0	0	0	3	0	0	0	0	0	0	1047	0	0	0	0	0	0	0	0	0	0	0	0	0	0	0	0	0	0	0	0	0	0	0	0	0	0
dilution1	101	0	0	0	0	0	0	0	0	0	0	0	0	0	0	0	0	0	0	0	0	0	0	0	0	0	0	0	0	0	0	0	0	0	0	0	0	0	0	0	0	0	0	0	0	0	0	0	0
dilution2	68	13	9	13	0	0	0	0	0	0	0	0	0	0	0	0	0	0	0	0	0	0	0	0	0	0	0	0	0	0	0	0	0	0	0	0	0	0	0	0	0	0	0	0	0	0	0	0	0
dilution3	90	0	14	0	0	0	0	0	0	0	0	0	0	0	0	0	0	0	0	0	0	0	0	0	0	0	0	0	0	0	0	0	0	0	0	0	0	0	0	0	0	0	0	0	0	0	0	0	0
dilution4	25	10	0	0	0	0	0	0	0	0	0	0	0	0	0	0	0	0	0	0	0	0	0	0	0	0	0	0	0	0	0	0	0	0	0	0	0	0	0	0	0	0	0	0	0	0	0	0	0
dilution5	85	9	14	0	15	0	0	0	0	0	0	0	0	0	0	2	0	0	0	0	0	0	0	0	0	0	0	0	0	0	0	0	0	0	0	0	0	0	0	0	0	0	0	0	0	0	0	0	0
dilution6	260	65	167	0	0	0	0	0	0	0	0	0	0	0	0	0	0	0	0	0	0	0	0	0	0	0	0	0	0	0	0	0	0	0	0	0	0	0	0	0	0	0	0	0	0	0	0	0	0
dilution7	778	278	264	0	36	0	0	66	0	132	0	0	0	0	0	0	4	0	0	0	0	0	0	0	0	0	0	0	0	0	0	0	0	0	0	0	0	0	0	0	0	0	0	0	0	0	0	0	0
dilution8	16748	5019	6314	0	258	0	0	0	0	1492	0	0	0	0	1094	0	0	0	0	0	0	0	0	0	611	0	0	0	0	0	0	0	0	0	0	0	345	0	0	0	0	0	0	0	0	0	0	0	0
Negctrl	4187	1751	323	6	0	0	0	0	0	0	0	0	0	0	0	0	0	0	0	0	0	0	0	0	0	0	0	0	0	0	0	0	0	0	0	0	69	0	0	0	271	0	0	0	0	0	0	0	0
Posctrl	16	9	0	0	0	0	0	0	0	0	0	0	0	0	0	0	0	0	0	0	0	0	0	0	0	0	0	0	0	0	0	0	0	0	0	0	0	0	0	0	0	0	0	0	0	0	0	0	0
[truncated: 23 more columns]
