# Supplementary material for: The cervical microbiome of ewe breeds with known divergent fertility following artificial insemination with frozen-thawed semen
Source: Sci Rep. 2025 Apr 26;15:14614. doi: 10.1038/s41598-025-97735-4 (PMC12033225; doi:10.1038/s41598-025-97735-4)
Supplement: Supplementary file 4 — Supplementary Material 4 [file 41598_2025_97735_MOESM4_ESM.xlsx]

## Sheet: BrEstPhase_AlpDiv
Supplementary Table 5. Pairwise comparison between alpha diversity indices observed features, abundance-based coverage estimator (ACE) and Shannon in all cervical samples from Belclare, Suffolk, Fur and Norwegian White Sheep (NWS; n = 27 to 28 per breed) ewes, sampled at either the follicular phase of a natural estrus (Nat_Fol), the follicular phase of a synchronized estrus (Sync_Fol), or the lut…
Observed features
	Belclare_Sync_Fol	Belclare_Sync_Lut	Belclare_Nat_Fol	FUR_Sync_Fol	FUR_Sync_Lut	FUR_Nat_Fol	NWS_Sync_Fol	NWS_Sync_Lut	NWS_Nat_Fol	Suffolk_Sync_Fol	Suffolk_Sync_Lut
Belclare_Sync_Fol	-	1
Belclare_Sync_Lut	1	-	-	-	-	-	-	-	-	-	-
Belclare_Nat_Fol	0.637	1	-	-	-	-	-	-	-	-	-
FUR_Sync_Fol	0.966	0.449	0.025	-	-	-	-	-	-	-	-
FUR_Sync_Lut	0.634	0.342	0.025	1	-	-	-	-	-	-	-
FUR_Nat_Fol	1	1	0.13	0.588	0.368	-	-	-	-	-	-
NWS_Sync_Fol	1	1	0.188	1	1	1	-	-	-	-	-
NWS_Sync_Lut	0.28	0.21	0.032	1	1	0.188	1	-	-	-	-
NWS_Nat_Fol	1	0.941	0.017	1	1	1	1	0.966	-	-	-
Suffolk_Sync_Fol	1	1	1	0.341	0.275	1	1	0.256	0.634	-	-
Suffolk_Sync_Lut	1	1	0.025	0.634	0.368	1	1	0.094	1	0.966	-
Suffolk_Nat_Fol	0.368	0.72	1	0.029	0.035	0.026	0.15	0.044	0.025	0.978	0.035
ACE
	Belclare_Sync_Fol	Belclare_Sync_Lut	Belclare_Nat_Fol	FUR_Sync_Fol	FUR_Sync_Lut	FUR_Nat_Fol	NWS_Sync_Fol	NWS_Sync_Lut	NWS_Nat_Fol	Suffolk_Sync_Fol	Suffolk_Sync_Lut
Belclare_Sync_Lut	1	-	-	-	-	-	-	-	-	-	-
Belclare_Nat_Fol	1	1	-	-	-	-	-	-	-	-	-
FUR_Sync_Fol	1	1	1	-	-	-	-	-	-	-	-
FUR_Sync_Lut	1	1	1	1	-	-	-	-	-	-	-
FUR_Nat_Fol	1	1	1	1	1	-	-	-	-	-	-
NWS_Sync_Fol	1	1	1	1	1	1	-	-	-	-	-
NWS_Sync_Lut	1	1	1	-	1	1	1	-	-	-	-
NWS_Nat_Fol	1	0.42	0.21	1	1	0.76	1	1	-	-	-
Suffolk_Sync_Fol	1	1	1	1	1	1	1	1	0.21	-	-
Suffolk_Sync_Lut	1	1	1	1	1	1	1	1	1	1	-
Suffolk_Nat_Fol	1	1	1	1	1	1	1	1	0.34	1	1
Shannon
	Belclare_Sync_Fol	Belclare_Sync_Lut	Belclare_Nat_Fol	FUR_Sync_Fol	FUR_Sync_Lut	FUR_Nat_Fol	NWS_Sync_Fol	NWS_Sync_Lut	NWS_Nat_Fol	Suffolk_Sync_Fol	Suffolk_Sync_Lut
Belclare_Sync_Lut	1	-	-	-	-	-	-	-	-	-	-
Belclare_Nat_Fol	1	1	-	-	-	-	-	-	-	-	-
FUR_Sync_Fol	1	0.787	0.323	-	-	-	-	-	-	-	-
FUR_Sync_Lut	1	1	0.977	1	-	-	-	-	-	-	-
FUR_Nat_Fol	1	1	1	0.756	1	-	-	-	-	-	-
NWS_Sync_Fol	1	1	1	1	1	1	-	-	-	-	-
NWS_Sync_Lut	0.887	0.579	0.23	1	1	0.545	1	-	-	-	-
NWS_Nat_Fol	1	1	1	1	1	1	1	1	-	-	-
Suffolk_Sync_Fol	1	1	1	0.804	1	1	1	0.887	1	-	-
Suffolk_Sync_Lut	1	1	1	0.804	1	1	1	0.545	1	1	-
Suffolk_Nat_Fol	1	1	0.804	0.065	0.187	1	0.756	0.065	0.102	1	0.633
