# Supplementary material for: The cervical microbiome of ewe breeds with known divergent fertility following artificial insemination with frozen-thawed semen
Source: Sci Rep. 2025 Apr 26;15:14614. doi: 10.1038/s41598-025-97735-4 (PMC12033225; doi:10.1038/s41598-025-97735-4)
Supplement: Supplementary file 5 — Supplementary Material 5 [file 41598_2025_97735_MOESM5_ESM.xlsx]

## Sheet: Sheet1
Supplementary Table 4. Metadata table.
SampleID	Country	Breed	Stage	Estrous	Fertility	Phase	SampleType	Description
1	IE	Belclare	Induced_D2	Induced	Medium	Follicular	Sample	Sample
2	IE	Belclare	Induced_D2	Induced	Medium	Follicular	Sample	Sample
3	IE	Belclare	Induced_D2	Induced	Medium	Follicular	Sample	Sample
4	IE	Belclare	Induced_D9	Induced	Medium	Luteal	Sample	Sample
5	IE	Belclare	Induced_D9	Induced	Medium	Luteal	Sample	Sample
6	IE	Belclare	Natural_D2	Natural	Medium	Follicular	Sample	Sample
8	IE	Belclare	Induced_D9	Induced	Medium	Luteal	Sample	Sample
9	IE	Belclare	Induced_D2	Induced	Medium	Follicular	Sample	Sample
10	IE	Belclare	Induced_D2	Induced	Medium	Follicular	Sample	Sample
11	IE	Belclare	Natural_D2	Natural	Medium	Follicular	Sample	Sample
12	IE	Belclare	Induced_D9	Induced	Medium	Luteal	Sample	Sample
13	IE	Belclare	Induced_D2	Induced	Medium	Follicular	Sample	Sample
14	IE	Belclare	Natural_D2	Natural	Medium	Follicular	Sample	Sample
15	IE	Belclare	Induced_D9	Induced	Medium	Luteal	Sample	Sample
16	IE	Belclare	Induced_D9	Induced	Medium	Luteal	Sample	Sample
17	IE	Belclare	Natural_D2	Natural	Medium	Follicular	Sample	Sample
18	IE	Belclare	Natural_D2	Natural	Medium	Follicular	Sample	Sample
19	IE	Belclare	Induced_D9	Induced	Medium	Luteal	Sample	Sample
20	IE	Belclare	Induced_D9	Induced	Medium	Luteal	Sample	Sample
21	IE	Belclare	Induced_D2	Induced	Medium	Follicular	Sample	Sample
23	IE	Belclare	Induced_D2	Induced	Medium	Follicular	Sample	Sample
24	IE	Belclare	Natural_D2	Natural	Medium	Follicular	Sample	Sample
25	IE	Belclare	Natural_D2	Natural	Medium	Follicular	Sample	Sample
26	IE	Belclare	Natural_D2	Natural	Medium	Follicular	Sample	Sample
28	IE	Belclare	Induced_D2	Induced	Medium	Follicular	Sample	Sample
29	IE	Belclare	Natural_D2	Natural	Medium	Follicular	Sample	Sample
30	IE	Belclare	Induced_D2	Induced	Medium	Follicular	Sample	Sample
31	IE	Suffolk	Induced_D2	Induced	Low	Follicular	Sample	Sample
32	IE	Suffolk	Induced_D2	Induced	Low	Follicular	Sample	Sample
34	IE	Suffolk	Natural_D2	Natural	Low	Follicular	Sample	Sample
35	IE	Suffolk	Induced_D2	Induced	Low	Follicular	Sample	Sample
37	IE	Suffolk	Natural_D2	Natural	Low	Follicular	Sample	Sample
39	IE	Suffolk	Natural_D2	Natural	Low	Follicular	Sample	Sample
40	IE	Suffolk	Induced_D2	Induced	Low	Follicular	Sample	Sample
41	IE	Suffolk	Induced_D2	Induced	Low	Follicular	Sample	Sample
42	IE	Suffolk	Induced_D9	Induced	Low	Luteal	Sample	Sample
43	IE	Suffolk	Natural_D2	Natural	Low	Follicular	Sample	Sample
44	IE	Suffolk	Induced_D9	Induced	Low	Luteal	Sample	Sample
45	IE	Suffolk	Induced_D9	Induced	Low	Luteal	Sample	Sample
46	IE	Suffolk	Induced_D9	Induced	Low	Luteal	Sample	Sample
47	IE	Suffolk	Induced_D9	Induced	Low	Luteal	Sample	Sample
48	IE	Suffolk	Induced_D2	Induced	Low	Follicular	Sample	Sample
49	IE	Suffolk	Induced_D2	Induced	Low	Follicular	Sample	Sample
50	IE	Suffolk	Induced_D2	Induced	Low	Follicular	Sample	Sample
51	IE	Suffolk	Induced_D9	Induced	Low	Luteal	Sample	Sample
52	IE	Suffolk	Induced_D9	Induced	Low	Luteal	Sample	Sample
53	IE	Suffolk	Natural_D2	Natural	Low	Follicular	Sample	Sample
54	IE	Suffolk	Natural_D2	Natural	Low	Follicular	Sample	Sample
55	IE	Suffolk	Natural_D2	Natural	Low	Follicular	Sample	Sample
56	IE	Suffolk	Induced_D9	Induced	Low	Luteal	Sample	Sample
57	IE	Suffolk	Induced_D2	Induced	Low	Follicular	Sample	Sample
58	IE	Suffolk	Induced_D2	Induced	Low	Follicular	Sample	Sample
60	IE	Suffolk	Natural_D2	Natural	Low	Follicular	Sample	Sample
61	NO	NWS	Natural_D2	Natural	High	Follicular	Sample	Sample
62	NO	NWS	Natural_D2	Natural	High	Follicular	Sample	Sample
63	NO	NWS	Natural_D2	Natural	High	Follicular	Sample	Sample
64	NO	NWS	Induced_D2	Induced	High	Follicular	Sample	Sample
65	NO	NWS	Natural_D2	Natural	High	Follicular	Sample	Sample
66	NO	NWS	Induced_D2	Induced	High	Follicular	Sample	Sample
67	NO	NWS	Natural_D2	Natural	High	Follicular	Sample	Sample
68	NO	NWS	Induced_D2	Induced	High	Follicular	Sample	Sample
69	NO	NWS	Induced_D2	Induced	High	Follicular	Sample	Sample
70	NO	NWS	Induced_D2	Induced	High	Follicular	Sample	Sample
71	NO	NWS	Induced_D2	Induced	High	Follicular	Sample	Sample
72	NO	NWS	Natural_D2	Natural	High	Follicular	Sample	Sample
73	NO	NWS	Induced_D2	Induced	High	Follicular	Sample	Sample
74	NO	NWS	Natural_D2	Natural	High	Follicular	Sample	Sample
75	NO	NWS	Induced_D2	Induced	High	Follicular	Sample	Sample
76	NO	NWS	Induced_D2	Induced	High	Follicular	Sample	Sample
77	NO	NWS	Induced_D2	Induced	High	Follicular	Sample	Sample
78	NO	NWS	Induced_D9	Induced	High	Luteal	Sample	Sample
79	NO	NWS	Induced_D9	Induced	High	Luteal	Sample	Sample
80	NO	NWS	Natural_D2	Natural	High	Follicular	Sample	Sample
81	NO	NWS	Induced_D9	Induced	High	Luteal	Sample	Sample
82	NO	NWS	Induced_D9	Induced	High	Luteal	Sample	Sample
83	NO	NWS	Induced_D9	Induced	High	Luteal	Sample	Sample
86	NO	NWS	Induced_D9	Induced	High	Luteal	Sample	Sample
87	NO	NWS	Natural_D2	Natural	High	Follicular	Sample	Sample
88	NO	NWS	Natural_D2	Natural	High	Follicular	Sample	Sample
89	NO	NWS	Induced_D9	Induced	High	Luteal	Sample	Sample
90	NO	NWS	Induced_D9	Induced	High	Luteal	Sample	Sample
91	NO	FUR	Natural_D2	Natural	High	Follicular	Sample	Sample
92	NO	FUR	Natural_D2	Natural	High	Follicular	Sample	Sample
94	NO	FUR	Natural_D2	Natural	High	Follicular	Sample	Sample
95	NO	FUR	Induced_D2	Induced	High	Follicular	Sample	Sample
96	NO	FUR	Natural_D2	Natural	High	Follicular	Sample	Sample
97	NO	FUR	Induced_D2	Induced	High	Follicular	Sample	Sample
98	NO	FUR	Natural_D2	Natural	High	Follicular	Sample	Sample
99	NO	FUR	Induced_D2	Induced	High	Follicular	Sample	Sample
100	NO	FUR	Induced_D2	Induced	High	Follicular	Sample	Sample
101	NO	FUR	Induced_D2	Induced	High	Follicular	Sample	Sample
102	NO	FUR	Induced_D2	Induced	High	Follicular	Sample	Sample
103	NO	FUR	Natural_D2	Natural	High	Follicular	Sample	Sample
104	NO	FUR	Induced_D2	Induced	High	Follicular	Sample	Sample
Pos_ctrl	NA	NA	NA	NA	NA	NA	PosCon	Positive_control_Sequencing_Centre
Neg_ctrl	NA	NA	NA	NA	NA	NA	Blank	Blank_Sequencing_Centre
105	NO	FUR	Induced_D2	Induced	High	Follicular	Sample	Sample
106	NO	FUR	Natural_D2	Natural	High	Follicular	Sample	Sample
107	NO	FUR	Natural_D2	Natural	High	Follicular	Sample	Sample
108	NO	FUR	Induced_D2	Induced	High	Follicular	Sample	Sample
109	NO	FUR	Induced_D9	Induced	High	Luteal	Sample	Sample
110	NO	FUR	Induced_D9	Induced	High	Luteal	Sample	Sample
111	NO	FUR	Natural_D2	Natural	High	Follicular	Sample	Sample
112	NO	FUR	Induced_D9	Induced	High	Luteal	Sample	Sample
113	NO	FUR	Induced_D9	Induced	High	Luteal	Sample	Sample
115	NO	FUR	Induced_D9	Induced	High	Luteal	Sample	Sample
116	NO	FUR	Induced_D9	Induced	High	Luteal	Sample	Sample
117	NO	FUR	Induced_D9	Induced	High	Luteal	Sample	Sample
118	NO	FUR	Induced_D9	Induced	High	Luteal	Sample	Sample
119	NO	FUR	Natural_D2	Natural	High	Follicular	Sample	Sample
120	NO	FUR	Induced_D9	Induced	High	Luteal	Sample	Sample
121	IE	Suffolk	Induced_D9	Induced	Low	Luteal	Sample	Sample
blank_IHA1	NA	NA	NA	NA	NA	NA	Blank	Extraction_blank_operator_1
blank_IHA2	NA	NA	NA	NA	NA	NA	Blank	Extraction_blank_operator_1
blank_IHA3	NA	NA	NA	NA	NA	NA	Blank	Extraction_blank_operator_1
blank_IHA4	NA	NA	NA	NA	NA	NA	Blank	Extraction_blank_operator_1
blank_IHA5	NA	NA	NA	NA	NA	NA	Blank	Extraction_blank_operator_1
blank_SFN1	NA	NA	NA	NA	NA	NA	Blank	Extraction_blank_operator_2
blank_SFN2	NA	NA	NA	NA	NA	NA	Blank	Extraction_blank_operator_2
blank_SFN3	NA	NA	NA	NA	NA	NA	Blank	Extraction_blank_operator_2
blank_SRC1	NA	NA	NA	NA	NA	NA	Blank	Extraction_blank_operator_3
blank_SRC2	NA	NA	NA	NA	NA	NA	Blank	Extraction_blank_operator_3
blank_dilution	NA	NA	NA	NA	NA	NA	Blank	Mock_community_dilution_blank
dilution1	NA	NA	NA	NA	NA	NA	Mock_Community	Mock_community_dilution_1
dilution2	NA	NA	NA	NA	NA	NA	Mock_Community	Mock_community_dilution_2
dilution3	NA	NA	NA	NA	NA	NA	Mock_Community	Mock_community_dilution_3
dilution4	NA	NA	NA	NA	NA	NA	Mock_Community	Mock_community_dilution_4
dilution5	NA	NA	NA	NA	NA	NA	Mock_Community	Mock_community_dilution_5
dilution6	NA	NA	NA	NA	NA	NA	Mock_Community	Mock_community_dilution_6
dilution7	NA	NA	NA	NA	NA	NA	Mock_Community	Mock_community_dilution_7
dilution8	NA	NA	NA	NA	NA	NA	Mock_Community	Mock_community_dilution_8
