# Supplementary material for: The cervical microbiome of ewe breeds with known divergent fertility following artificial insemination with frozen-thawed semen
Source: Sci Rep. 2025 Apr 26;15:14614. doi: 10.1038/s41598-025-97735-4 (PMC12033225; doi:10.1038/s41598-025-97735-4)
Supplement: Supplementary file 6 — Supplementary Material 6 [file 41598_2025_97735_MOESM6_ESM.xlsx]

## Sheet: ASV table
Supplementary Table 3. Final amplicon sequence variant (ASV) table including taxonomy.
SampleID	Breed	Phase	ASV3	ASV6	ASV9	ASV14	ASV15	ASV18	ASV19	ASV20	ASV23	ASV25	ASV28	ASV31	ASV38	ASV39	ASV44	ASV48	ASV49	ASV60	ASV61	ASV63	ASV64	ASV65	ASV69	ASV72	ASV80	ASV84	ASV86	ASV88	ASV97	ASV100	ASV115	ASV116	ASV118	ASV122	ASV125	ASV126	ASV128	ASV130	ASV133	ASV134	ASV136	ASV137	ASV139	ASV140	ASV143	ASV148	ASV152
1	Belclare	Induced_follicular	8	595	324	0	0	0	0	0	0	0	0	0	0	0	0	0	0	0	0	0	0	0	0	0	466	0	0	0	0	0	0	0	0	0	0	0	0	0	0	0	0	0	0	0	0	0	0
2	Belclare	Induced_follicular	1958	0	0	488	0	1775	0	0	0	0	0	0	0	192	0	61	357	0	0	0	666	0	0	39	291	0	0	0	0	0	0	0	0	184	0	0	0	175	0	0	0	149	0	0	0	0	0
3	Belclare	Induced_follicular	1535	190	0	49	0	322	0	0	0	0	0	0	0	331	0	330	267	0	0	0	8	259	84	485	0	541	0	0	0	0	364	474	0	0	0	0	0	317	0	48	0	0	0	0	0	0	0
4	Belclare	Induced_luteal	5	0	0	0	0	0	0	0	0	0	0	0	0	0	0	0	223	0	0	0	0	0	0	0	396	338	0	0	0	0	0	0	0	0	0	0	0	0	0	0	0	0	0	0	0	0	53
5	Belclare	Induced_luteal	5	0	0	0	0	0	0	0	0	0	0	0	0	0	0	0	326	0	0	0	0	0	0	0	175	0	0	0	0	0	0	0	0	1196	0	0	0	0	0	0	0	0	0	0	0	0	0
6	Belclare	Natural_follicular	78099	29	93	3558	0	24	0	0	0	0	0	2	0	0	0	30	4	0	0	0	0	0	0	0	0	0	0	0	0	0	0	0	0	0	0	0	0	5	0	0	0	0	0	0	0	0	0
8	Belclare	Induced_luteal	16	195	0	0	0	91	0	0	0	0	0	0	0	267	0	0	549	0	0	0	612	0	0	558	569	0	147	0	1268	1064	0	244	380	0	0	234	0	0	0	0	396	424	0	464	2	0	0
9	Belclare	Induced_follicular	32086	0	0	12280	3	0	0	0	0	0	0	622	0	0	0	0	0	0	0	0	29	0	0	0	0	0	0	0	0	143	0	0	0	0	0	0	0	0	0	0	0	0	0	0	0	0	0
10	Belclare	Induced_follicular	27302	0	0	679	0	0	0	0	0	0	0	0	0	0	0	0	0	0	0	0	0	0	0	0	0	0	0	0	0	0	0	0	0	0	0	0	0	0	0	0	0	0	0	0	0	0	0
11	Belclare	Natural_follicular	36811	268	146	926	0	530	0	177	0	528	63	0	0	296	0	0	63	0	100	0	237	0	0	0	0	0	124	0	107	81	0	63	0	0	0	0	138	6	0	131	194	0	197	53	0	0	79
12	Belclare	Induced_luteal	11	0	0	0	0	0	0	0	0	0	0	0	0	0	0	0	0	0	0	0	0	0	0	0	0	0	0	0	0	0	0	0	0	0	0	0	0	0	0	0	0	0	0	0	0	0	0
13	Belclare	Induced_follicular	581	0	0	0	0	0	0	0	0	0	0	0	0	0	0	0	0	0	0	0	0	0	0	0	0	0	0	0	0	0	0	0	0	0	0	0	0	0	0	0	0	0	0	0	0	0	0
14	Belclare	Natural_follicular	85004	69	88	631	0	0	0	0	0	0	0	0	0	15	0	0	0	0	0	0	73	76	0	0	67	0	108	0	0	0	0	54	25	28	0	196	0	0	0	0	0	17	50	0	48	0	0
15	Belclare	Induced_luteal	41	0	0	0	0	489	0	0	0	0	0	0	0	353	0	0	147	0	0	0	125	0	0	906	2404	0	792	0	1018	0	0	0	0	0	0	221	613	0	476	0	0	347	0	967	0	0	0
16	Belclare	Induced_luteal	18	174	0	0	0	0	0	21	0	0	0	3137	0	6	0	0	0	0	0	0	11	0	0	0	9	4	0	0	20	0	0	0	0	0	0	0	0	0	0	0	0	0	0	0	0	0	0
17	Belclare	Natural_follicular	14116	0	63	103	0	58	0	0	0	62	0	33	0	79	0	0	0	0	0	689	1	100	0	127	0	71	0	557	0	0	0	0	0	0	0	0	0	0	27	0	0	0	18	0	0	0	0
18	Belclare	Natural_follicular	1501	268	0	0	0	758	0	0	0	24661	0	0	0	184	0	0	0	0	0	0	6	773	0	0	0	0	0	0	0	0	676	0	0	0	454	0	0	0	0	0	0	0	28	0	0	0	0
19	Belclare	Induced_luteal	575	0	0	0	0	0	0	0	0	0	0	2759	0	0	0	0	0	0	0	0	0	0	0	0	0	0	0	0	0	0	0	0	0	0	0	0	0	0	0	0	0	0	0	237	0	0	0
20	Belclare	Induced_luteal	37217	0	0	159	0	0	0	0	0	0	0	0	0	0	0	0	0	0	0	0	0	0	0	0	0	0	0	0	0	0	0	0	0	0	0	0	0	0	0	0	0	0	455	0	0	0	0
21	Belclare	Induced_follicular	8	0	0	0	0	0	0	0	0	0	0	0	0	0	0	0	0	0	0	0	0	0	0	0	0	0	0	0	0	0	0	0	0	0	0	0	0	0	0	0	0	0	0	0	0	0	0
23	Belclare	Induced_follicular	134	0	0	383	0	0	0	0	0	0	0	0	0	0	0	0	0	0	0	0	0	0	0	0	0	0	0	0	0	1409	0	0	0	0	0	0	0	0	0	0	0	0	0	0	0	0	0
24	Belclare	Natural_follicular	90102	41	0	3649	0	0	0	0	0	0	0	0	0	0	0	0	0	0	106	0	0	0	0	0	0	0	0	0	0	0	0	0	0	0	0	0	0	0	0	0	0	0	0	0	0	0	0
25	Belclare	Natural_follicular	8511	743	595	74	0	0	0	0	0	0	276	2724	0	835	0	697	0	0	104	0	4	0	0	0	0	0	0	0	0	0	0	0	0	0	0	358	614	0	0	0	858	0	0	0	0	0	0
26	Belclare	Natural_follicular	46471	19406	36	736	0	0	56	0	0	0	0	17	0	66	0	0	0	0	0	0	0	0	0	0	0	0	81	0	0	0	0	0	0	0	0	0	0	41	0	0	0	0	19	15	0	0	44
28	Belclare	Induced_follicular	78512	0	0	4146	2	0	0	0	0	0	0	0	0	119	0	0	0	0	0	0	0	0	0	0	0	0	0	0	0	0	0	0	0	0	0	0	0	0	0	0	0	0	0	0	0	0	0
29	Belclare	Natural_follicular	25343	15523	570	551	0	0	0	0	0	0	0	0	0	0	0	0	0	1340	0	0	0	0	0	0	0	0	0	0	0	0	0	0	661	0	0	0	0	0	0	0	0	0	0	0	0	0	0
30	Belclare	Induced_follicular	436	0	1023	930	0	0	0	0	0	0	0	0	0	0	0	267	0	0	0	0	0	0	0	0	0	0	0	0	0	0	0	0	0	0	0	0	0	0	1249	0	0	0	0	0	0	0	0
31	Suffolk	Induced_follicular	49276	102	0	0	0	308	0	0	0	199	0	0	0	1632	0	0	489	0	0	0	1097	0	0	0	198	935	262	0	511	252	0	0	1265	355	115	922	0	603	133	0	261	0	596	0	358	0	81
32	Suffolk	Induced_follicular	1060	0	0	0	0	0	0	0	0	0	0	174	0	0	0	0	42	144	0	0	0	0	0	0	0	153	0	0	0	0	0	0	0	0	0	0	0	24	0	0	0	0	0	0	0	0	0
34	Suffolk	Natural_follicular	70	0	30254	92	0	0	0	0	0	0	0	0	0	1538	248	0	0	0	2530	0	26	0	0	0	0	0	587	0	0	0	529	0	0	0	0	0	0	0	0	0	0	0	0	0	0	0	0
35	Suffolk	Induced_follicular	5970	0	0	0	0	0	0	0	0	0	0	0	0	1125	0	0	0	0	0	0	1	0	1160	0	0	0	0	0	0	0	0	621	0	826	0	0	0	0	0	0	0	0	0	0	0	0	0
37	Suffolk	Natural_follicular	2321	0	3029	25	0	379	0	0	0	0	0	0	0	5	5875	0	662	197	170	0	81	0	0	0	0	0	235	0	0	0	0	0	0	0	282	0	122	203	0	0	0	0	0	0	0	0	0
39	Suffolk	Natural_follicular	4602	437	92	340	0	699	0	0	0	295	179	1233	0	765	0	0	888	0	0	0	20	340	0	511	0	0	859	0	0	0	228	236	0	0	253	0	0	822	0	597	21	0	0	0	192	0	0
40	Suffolk	Induced_follicular	0	0	0	0	0	0	0	0	544	0	0	0	0	0	0	0	0	0	0	0	0	0	0	0	0	0	0	0	0	0	0	0	0	0	0	0	0	0	0	0	0	0	0	0	0	0	0
41	Suffolk	Induced_follicular	3440	0	0	3213	0	976	0	0	1163	0	0	1640	0	170	0	402	250	0	0	692	496	0	0	0	0	0	0	0	263	0	0	0	0	0	0	0	0	0	272	0	501	0	92	0	0	0	0
42	Suffolk	Induced_luteal	0	0	0	0	0	0	0	0	0	0	0	0	0	0	0	0	0	0	0	0	940	0	0	0	0	0	0	0	0	0	0	1284	0	0	0	0	0	0	0	0	0	0	0	0	0	0	0
43	Suffolk	Natural_follicular	10139	327	0	0	0	1326	0	606	0	0	585	0	0	0	127	1167	0	0	0	0	0	0	0	0	0	0	225	0	0	0	0	0	0	0	0	357	0	0	155	0	0	0	0	0	414	651	0
44	Suffolk	Induced_luteal	27	0	0	0	0	0	0	0	0	0	0	0	0	0	0	0	0	0	0	0	0	0	0	0	0	0	0	0	0	0	0	0	0	0	0	0	0	0	0	0	0	0	0	0	0	0	0
45	Suffolk	Induced_luteal	42719	0	0	0	0	0	0	0	0	0	0	0	0	259	0	0	0	0	0	0	0	0	0	0	0	0	0	0	0	0	0	0	0	0	0	0	0	0	0	0	0	0	0	0	0	0	0
46	Suffolk	Induced_luteal	11	6	0	0	0	0	0	0	0	0	0	0	0	0	0	0	0	0	0	0	0	0	0	0	0	0	0	0	0	0	0	0	0	0	0	0	0	0	0	0	0	0	0	0	0	0	237
47	Suffolk	Induced_luteal	15	0	0	0	0	0	0	0	0	0	0	0	0	0	0	0	0	0	0	0	0	0	0	0	0	0	0	0	0	0	0	0	0	0	0	0	0	0	0	0	0	0	0	0	0	0	1876
48	Suffolk	Induced_follicular	271	0	0	0	0	0	0	0	0	0	0	0	0	686	108	0	0	0	0	0	19	0	0	0	0	0	0	0	271	0	0	0	0	0	600	172	0	0	330	0	0	0	703	554	0	0	0
49	Suffolk	Induced_follicular	41059	0	0	0	0	0	0	0	0	0	0	0	0	0	0	0	0	0	0	88	0	573	0	243	0	0	0	0	0	0	0	0	0	0	0	187	0	114	0	0	0	0	0	0	0	328	133
50	Suffolk	Induced_follicular	1873	0	0	0	0	0	0	0	0	0	0	0	0	0	0	0	0	0	0	0	0	0	0	0	0	0	0	0	0	0	0	0	0	0	0	0	0	0	0	0	0	0	0	0	0	0	0
51	Suffolk	Induced_luteal	2506	0	0	0	0	0	0	97	0	0	0	0	0	0	0	0	0	0	0	0	0	0	0	0	0	0	0	84	0	0	0	0	0	0	0	0	0	0	0	0	0	0	89	0	0	0	0
52	Suffolk	Induced_luteal	54305	0	0	7444	0	0	0	0	0	0	0	0	0	0	0	0	0	0	0	0	0	0	0	0	0	0	0	0	0	0	0	0	0	0	0	0	0	0	0	0	0	0	0	0	0	0	0
53	Suffolk	Natural_follicular	47024	0	0	182	0	124	0	0	0	0	0	0	0	42	0	0	48	0	0	0	88	0	0	0	0	0	0	0	0	0	0	105	344	0	0	0	0	138	0	106	2	0	191	0	0	0	0
54	Suffolk	Natural_follicular	218	398	1069	0	0	516	0	0	0	0	0	154	0	0	1574	0	0	0	80	0	308	599	0	0	0	0	0	0	0	0	0	226	0	0	0	0	0	0	0	0	0	0	0	0	0	783	0
55	Suffolk	Natural_follicular	124	92	40196	1997	0	739	0	0	41	34	0	52	0	23	249	522	62	0	200	0	338	0	288	0	0	0	26	0	0	51	340	0	391	0	0	0	171	55	271	195	0	0	91	0	71	30	0
56	Suffolk	Induced_luteal	39	0	0	0	0	0	3	0	0	0	0	0	0	0	0	0	0	0	0	0	0	0	0	1943	0	0	0	0	0	0	0	0	0	0	0	0	1343	0	0	0	0	1090	0	0	0	0	0
57	Suffolk	Induced_follicular	8	0	0	0	0	31853	0	0	0	0	0	0	0	573	0	4113	0	0	849	0	283	1737	0	0	0	0	0	386	0	0	1000	0	0	0	0	0	0	0	0	0	593	0	0	0	0	0	0
58	Suffolk	Induced_follicular	108864	101	0	967	0	0	0	0	0	0	0	0	0	0	0	0	0	0	0	0	16	0	55	0	0	0	0	0	0	0	0	0	0	0	0	0	0	43	9	0	0	0	0	0	0	0	0
60	Suffolk	Natural_follicular	883	0	18944	137	0	933	0	0	0	0	0	0	0	0	898	0	208	0	20	0	0	990	0	206	199	0	0	0	0	0	89	0	0	0	0	0	0	222	0	0	0	73	57	0	0	0	0
61	NWS	Natural_follicular	35	0	7	853	0	0	0	0	0	0	0	0	0	0	0	0	0	0	0	0	0	0	0	0	0	0	0	0	0	0	0	0	0	0	0	0	0	0	0	0	0	0	0	0	0	0	0
62	NWS	Natural_follicular	16	0	0	0	0	0	0	2	0	0	0	0	0	0	0	0	0	0	0	0	0	0	0	0	0	0	0	0	0	0	0	0	0	0	0	0	0	0	0	0	0	0	0	0	0	0	0
63	NWS	Natural_follicular	36	0	3	0	0	0	0	0	0	0	0	0	0	0	0	0	0	0	0	0	0	0	488	0	0	0	0	0	0	0	0	0	0	0	0	0	0	0	0	0	0	0	0	0	0	364	0
64	NWS	Induced_follicular	0	0	0	0	0	0	0	0	0	0	0	0	0	0	0	0	0	0	0	0	0	0	0	0	0	0	0	0	0	0	0	0	0	0	0	0	0	0	0	0	0	0	0	0	0	0	0
65	NWS	Natural_follicular	563	0	0	445	0	0	0	0	0	0	0	0	0	0	0	0	0	0	0	0	0	0	0	0	0	0	0	0	0	0	0	0	0	0	0	0	0	0	0	0	0	0	0	0	0	0	0
66	NWS	Induced_follicular	9	4140	0	1511	0	1812	0	0	0	0	0	0	1651	0	0	0	0	0	0	0	0	0	0	0	0	0	0	0	0	0	0	0	0	0	0	0	0	0	0	0	0	0	0	0	0	0	0
67	NWS	Natural_follicular	26	0	0	0	0	0	0	0	0	0	0	0	0	0	0	0	0	0	0	0	0	0	0	0	0	0	0	0	0	0	0	0	0	0	0	0	0	0	0	0	0	0	0	0	0	0	0
68	NWS	Induced_follicular	58703	122	0	0	0	0	0	0	0	0	0	0	0	124	0	0	154	0	100	0	135	0	0	136	0	0	0	0	0	0	117	0	186	0	0	0	0	47	45	0	78	0	181	111	0	0	0
69	NWS	Induced_follicular	31	0	0	0	0	0	0	0	0	0	0	0	0	0	0	0	0	232	0	271	0	0	0	0	0	0	0	687	0	0	0	0	0	0	0	0	0	0	0	0	0	0	0	0	0	0	0
70	NWS	Induced_follicular	11	0	0	0	0	0	0	0	0	0	0	0	0	0	0	0	0	0	0	0	0	0	0	0	0	0	0	0	0	0	0	0	0	0	0	0	0	0	0	0	0	0	0	0	0	0	0
71	NWS	Induced_follicular	1502	5	0	23	0	0	0	0	280	0	0	0	120	0	0	0	0	0	0	3845	0	0	0	0	0	0	0	0	0	0	0	0	0	0	0	0	0	0	0	0	0	0	0	0	0	79	0
72	NWS	Natural_follicular	4	16227	0	0	0	0	0	0	0	0	0	0	0	0	0	0	0	0	0	0	0	0	0	0	0	0	0	0	0	0	0	0	0	0	0	0	0	0	0	0	0	0	0	0	0	387	0
73	NWS	Induced_follicular	1921	0	0	0	0	0	0	0	0	0	0	0	0	0	0	0	0	0	0	0	0	0	0	0	0	0	0	0	0	0	0	0	0	0	0	0	0	0	0	0	0	0	0	0	0	0	0
74	NWS	Natural_follicular	6	0	0	397	0	0	0	0	0	0	0	0	0	0	0	0	0	0	0	0	0	0	0	0	0	0	0	0	0	0	0	0	0	0	0	0	0	0	0	0	0	0	0	0	0	0	0
75	NWS	Induced_follicular	0	0	0	0	0	0	0	0	0	0	0	0	0	0	0	0	0	0	0	0	0	0	0	0	0	0	0	0	0	0	0	0	0	0	0	0	0	0	0	0	0	0	0	0	0	0	0
76	NWS	Induced_follicular	0	4	0	0	0	0	0	0	0	0	0	0	804	0	0	0	0	0	0	0	0	0	0	0	0	0	0	0	0	0	0	0	0	0	0	0	0	0	0	0	0	0	0	0	0	0	0
77	NWS	Induced_follicular	16	0	0	0	0	0	0	0	0	0	0	0	0	0	0	0	0	0	0	0	0	0	0	0	0	0	0	0	0	0	0	0	0	0	0	0	0	0	0	0	0	0	0	0	0	0	0
78	NWS	Induced_luteal	6	0	0	0	0	0	0	0	0	0	0	0	0	0	0	0	0	0	0	0	0	0	0	0	0	0	0	0	0	0	0	0	0	0	0	0	0	0	0	0	0	0	0	0	0	0	0
79	NWS	Induced_luteal	0	0	0	0	0	0	0	0	0	0	0	0	0	0	0	0	0	0	0	0	0	0	0	0	0	0	0	2261	0	0	0	0	0	0	0	0	0	0	0	0	0	0	0	0	0	0	0
80	NWS	Natural_follicular	4	0	0	530	0	0	0	0	0	0	0	0	0	0	0	0	0	0	0	0	0	0	0	0	0	0	0	0	0	0	0	0	0	0	0	0	0	0	0	0	0	0	0	0	0	0	0
81	NWS	Induced_luteal	0	0	0	0	0	0	0	0	0	0	0	0	0	0	0	0	0	0	0	0	0	0	0	0	0	0	0	0	0	0	0	0	0	0	0	0	0	0	0	0	0	0	0	0	0	0	0
82	NWS	Induced_luteal	418	0	0	1352	0	0	0	0	0	0	0	0	0	0	0	0	0	0	0	0	0	0	0	0	0	0	0	0	0	0	0	0	0	0	0	0	0	0	0	0	0	0	0	0	0	0	0
83	NWS	Induced_luteal	0	0	0	0	0	0	0	0	0	0	0	0	0	0	0	0	0	0	1734	0	0	0	0	0	0	0	0	0	0	0	0	0	0	0	0	0	0	0	0	0	0	0	0	0	0	0	0
86	NWS	Induced_luteal	7215	0	0	0	0	0	0	0	0	0	0	0	0	0	0	0	0	0	0	0	0	0	0	0	0	0	0	0	0	0	0	0	0	0	820	0	0	0	0	0	0	0	0	0	0	0	0
87	NWS	Natural_follicular	28130	229	0	1471	0	341	0	0	0	0	0	0	0	0	0	0	0	0	0	0	0	0	0	0	0	0	0	0	0	0	0	0	0	0	0	0	0	0	0	0	0	0	0	0	0	0	0
88	NWS	Natural_follicular	9	0	0	0	0	0	0	0	0	0	0	0	0	0	0	0	0	0	0	0	0	0	0	0	0	0	0	0	0	0	0	0	0	0	0	0	0	0	0	0	0	0	0	0	0	0	0
89	NWS	Induced_luteal	11	0	0	0	0	0	0	0	0	0	0	0	0	0	0	0	0	0	0	0	0	0	0	0	0	0	0	0	0	0	0	0	0	0	0	0	0	0	0	0	0	0	0	0	0	0	0
90	NWS	Induced_luteal	0	0	0	0	0	0	0	0	0	0	0	0	0	0	0	0	0	0	0	0	0	0	895	0	0	0	0	0	0	0	0	0	0	0	0	0	0	0	0	0	0	0	0	0	0	0	0
91	Fur	Natural_follicular	0	1158	0	0	0	0	0	0	0	0	0	279	0	0	0	0	0	0	0	0	0	0	0	0	0	0	0	0	0	0	0	0	0	0	0	0	0	0	0	0	0	0	0	0	0	0	0
92	Fur	Natural_follicular	10	12780	0	0	0	0	0	0	0	0	22613	0	0	393	0	0	328	0	0	0	2	0	0	0	0	2506	910	0	0	0	0	0	0	0	0	0	0	0	0	0	0	0	0	0	0	0	0
94	Fur	Natural_follicular	0	0	0	0	1170	0	0	0	0	0	0	0	0	0	0	0	0	0	0	0	0	0	0	0	0	0	0	0	0	0	0	0	0	0	0	0	0	0	0	0	0	0	0	0	0	0	0
95	Fur	Induced_follicular	0	0	0	0	0	0	0	0	0	0	12	0	0	0	0	0	0	0	0	0	0	0	0	0	0	0	0	0	0	0	0	0	0	0	0	0	0	0	0	0	0	0	0	0	0	0	0
96	Fur	Natural_follicular	27	697	0	0	1316	0	764	0	0	0	0	852	0	0	0	0	0	0	0	0	0	0	0	0	0	0	0	0	0	0	0	0	0	0	0	0	0	0	0	0	0	0	0	0	0	0	0
97	Fur	Induced_follicular	16	1258	0	0	0	0	0	0	0	0	0	0	6188	0	0	0	0	0	0	0	0	0	0	0	0	0	0	0	0	0	0	0	0	0	591	0	0	0	0	0	0	0	0	0	0	0	0
98	Fur	Natural_follicular	11	11	0	609	48924	0	0	0	0	0	0	0	0	0	0	0	0	0	0	0	0	0	0	0	0	0	0	0	0	0	0	0	0	0	0	0	0	0	0	0	0	0	0	0	0	0	0
99	Fur	Induced_follicular	9	0	0	0	0	0	0	0	0	0	0	0	0	0	0	0	0	0	0	0	0	0	0	0	0	0	0	0	0	0	0	0	0	0	0	0	0	0	0	0	0	0	0	0	0	0	0
100	Fur	Induced_follicular	0	1124	0	0	0	0	0	0	0	0	0	0	0	0	0	0	0	0	0	0	0	0	0	0	0	0	0	0	0	0	0	0	0	0	0	0	0	0	0	0	0	0	0	0	0	0	0
101	Fur	Induced_follicular	0	0	0	0	0	0	0	0	0	0	0	0	727	0	0	0	0	4139	0	262	0	0	0	0	0	0	0	0	0	0	0	0	0	0	0	0	0	0	0	0	0	0	0	0	0	0	0
102	Fur	Induced_follicular	0	563	0	0	0	0	0	0	0	0	0	0	0	0	0	0	0	0	0	0	0	0	0	0	0	0	0	0	0	0	0	0	0	0	0	0	0	0	0	0	0	0	0	0	0	0	0
103	Fur	Natural_follicular	7	19153	0	0	0	0	0	0	0	0	0	1138	0	0	0	0	0	0	0	0	0	0	0	0	0	0	0	251	0	0	0	0	0	0	0	0	0	0	0	0	0	0	0	363	0	0	0
104	Fur	Induced_follicular	12	1075	0	0	0	0	0	0	0	0	0	0	0	0	0	0	0	0	0	0	0	0	0	0	0	0	0	0	0	0	0	0	0	0	0	0	0	0	0	0	0	0	0	0	0	0	0
105	Fur	Induced_follicular	0	38	0	0	0	0	0	0	0	0	0	0	0	0	0	0	0	0	0	0	0	0	0	0	0	0	0	0	0	0	0	0	0	0	0	0	0	0	0	0	0	0	0	0	0	0	0
106	Fur	Natural_follicular	0	11	0	0	0	0	0	0	0	0	0	761	0	0	0	0	0	0	0	0	0	0	0	0	0	0	0	0	0	0	0	0	0	0	0	0	0	0	0	0	0	0	0	0	0	0	0
107	Fur	Natural_follicular	10	15335	0	0	0	0	9197	4877	8917	0	0	0	0	0	0	0	0	0	0	0	0	0	0	0	0	0	0	0	0	0	0	0	0	0	0	0	0	0	0	0	0	0	0	0	0	0	0
108	Fur	Induced_follicular	6	0	0	0	0	0	0	0	0	0	0	0	0	0	0	0	0	0	0	0	0	0	0	0	0	0	0	0	0	0	0	0	0	0	0	0	0	0	0	0	0	0	0	0	0	0	0
109	Fur	Induced_luteal	0	15	0	0	0	0	4	3	9	0	0	0	0	0	0	0	0	0	0	0	0	0	0	0	0	0	0	0	0	0	0	0	0	0	0	0	0	0	0	0	0	0	0	0	0	0	0
110	Fur	Induced_luteal	26	0	3	0	1553	0	0	0	0	0	0	0	0	0	0	0	0	0	0	0	0	0	0	0	0	0	0	0	0	0	0	0	0	0	0	0	0	0	0	0	0	0	0	0	0	0	0
111	Fur	Natural_follicular	10	30337	0	1164	0	0	0	0	0	0	0	0	0	415	0	0	660	38	0	0	0	0	0	0	0	0	0	0	0	0	0	0	0	588	0	428	0	0	0	1844	0	683	0	0	0	0	0
112	Fur	Induced_luteal	0	0	0	0	0	0	0	0	0	0	0	0	1142	0	0	0	0	0	0	0	0	0	0	0	0	0	0	0	0	0	0	0	0	0	0	0	0	0	0	0	0	0	0	0	0	0	0
113	Fur	Induced_luteal	0	0	0	0	4820	0	0	0	0	0	0	0	953	0	0	0	0	0	0	0	0	0	0	0	0	0	0	0	0	0	0	0	0	0	0	0	0	0	0	0	0	0	0	0	0	0	0
115	Fur	Induced_luteal	0	0	0	0	0	0	0	0	0	0	0	0	240	0	0	0	0	0	0	0	0	0	0	0	0	0	0	0	0	0	0	0	0	0	0	0	0	0	0	0	0	0	0	0	0	0	0
116	Fur	Induced_luteal	0	0	0	0	0	0	0	0	0	0	0	0	0	0	0	0	0	0	0	0	0	0	2344	0	0	0	0	0	0	0	0	0	0	0	0	0	0	0	0	0	0	0	0	0	0	0	0
117	Fur	Induced_luteal	0	0	0	0	0	0	0	0	0	0	0	0	0	0	0	0	0	0	0	0	0	0	0	0	0	0	0	0	0	0	0	0	0	0	0	0	0	0	0	0	0	0	0	0	0	0	0
118	Fur	Induced_luteal	0	0	0	0	0	0	0	0	0	0	0	0	0	0	0	0	0	0	0	0	0	0	0	0	0	0	0	0	0	0	0	0	0	0	0	0	0	0	0	0	0	0	0	0	0	0	0
119	Fur	Natural_follicular	16	0	0	2381	0	0	0	0	0	0	0	0	0	0	0	0	1842	0	0	0	0	0	0	0	0	0	0	0	476	0	0	0	0	0	0	0	0	0	0	0	0	0	0	0	1585	0	0
120	Fur	Induced_luteal	0	3	0	0	0	0	3	0	0	0	0	358	0	0	0	0	0	0	0	0	0	0	0	0	0	0	0	0	0	0	0	0	0	0	0	0	0	0	0	0	0	0	0	0	0	0	0
121	Suffolk	Induced_luteal	0	0	0	2374	0	0	0	0	0	0	0	0	0	0	0	0	0	0	0	0	0	0	0	0	0	0	0	0	0	773	0	0	0	0	0	0	0	180	0	0	0	0	0	0	0	0	0
[truncated: 62 more columns]

## Sheet: Taxonomy table
ASV	Kingdom	Phylum	Class	Order	Family	Genus
ASV100	Bacteria	Firmicutes	Clostridia	Lachnospirales	Lachnospiraceae	[Eubacterium] ruminantium group
ASV1022	Bacteria	Bacteroidota	Bacteroidia	Bacteroidales	Rikenellaceae	Alistipes
ASV1031	Bacteria	Bacteroidota	Bacteroidia	Bacteroidales	F082	Family_F082
ASV115	Bacteria	Spirochaetota	Spirochaetia	Spirochaetales	Spirochaetaceae	Treponema
ASV116	Bacteria	Bacteroidota	Bacteroidia	Bacteroidales	Rikenellaceae	Rikenellaceae RC9 gut group
ASV118	Bacteria	Verrucomicrobiota	Verrucomicrobiae	Verrucomicrobiales	Akkermansiaceae	Akkermansia
ASV122	Bacteria	Firmicutes	Clostridia	Oscillospirales	Ruminococcaceae	Ruminococcus
ASV125	Bacteria	Firmicutes	Clostridia	Peptostreptococcales-Tissierellales	Peptostreptococcaceae	Romboutsia
ASV126	Bacteria	Bacteroidota	Bacteroidia	Bacteroidales	M2PB4-65 termite group	Family_M2PB4-65 termite group
ASV128	Bacteria	Bacteroidota	Bacteroidia	Bacteroidales	Bacteroidales RF16 group	Family_Bacteroidales RF16 group
ASV130	Bacteria	Bacteroidota	Bacteroidia	Bacteroidales	Prevotellaceae	Prevotellaceae UCG-003
ASV133	Bacteria	Firmicutes	Clostridia	Lachnospirales	Lachnospiraceae	Incertae Sedis
ASV134	Bacteria	Firmicutes	Clostridia	Oscillospirales	Oscillospiraceae	UCG-002
ASV136	Bacteria	Firmicutes	Clostridia	Oscillospirales	Oscillospiraceae	UCG-005
ASV137	Bacteria	Firmicutes	Negativicutes	Acidaminococcales	Acidaminococcaceae	Phascolarctobacterium
ASV139	Bacteria	Firmicutes	Clostridia	Christensenellales	Christensenellaceae	Christensenellaceae R-7 group
ASV14	Bacteria	Firmicutes	Bacilli	Mycoplasmatales	Mycoplasmataceae	Ureaplasma
ASV140	Bacteria	Firmicutes	Clostridia	Oscillospirales	Ruminococcaceae	Ruminococcus
ASV143	Bacteria	Firmicutes	Clostridia	Oscillospirales	Oscillospiraceae	UCG-005
ASV148	Bacteria	Proteobacteria	Gammaproteobacteria	Pseudomonadales	Moraxellaceae	Psychrobacter
ASV15	Bacteria	Proteobacteria	Gammaproteobacteria	Pseudomonadales	Moraxellaceae	Moraxella
ASV152	Bacteria	Bacteroidota	Bacteroidia	Bacteroidales	p-251-o5	Family_p-251-o5
ASV153	Bacteria	Bacteroidota	Bacteroidia	Bacteroidales	Bacteroidales RF16 group	Family_Bacteroidales RF16 group
ASV157	Bacteria	Bacteroidota	Bacteroidia	Bacteroidales	Bacteroidaceae	Bacteroides
ASV1591	Bacteria	Firmicutes	Clostridia	Oscillospirales	Oscillospiraceae	UCG-005
ASV1595	Bacteria	Firmicutes	Clostridia	Oscillospirales	Oscillospiraceae	UCG-005
ASV162	Bacteria	Firmicutes	Clostridia	Oscillospirales	Oscillospiraceae	UCG-005
ASV166	Bacteria	Bacteroidota	Bacteroidia	Bacteroidales	Porphyromonadaceae	Porphyromonas
ASV173	Bacteria	Firmicutes	Clostridia	Oscillospirales	UCG-010	Family_UCG-010
ASV176	Bacteria	Firmicutes	Clostridia	Christensenellales	Christensenellaceae	Christensenellaceae R-7 group
ASV177	Bacteria	Firmicutes	Clostridia	Oscillospirales	Ruminococcaceae	Ruminococcus
ASV179	Bacteria	Actinobacteriota	Actinobacteria	Corynebacteriales	Corynebacteriaceae	Corynebacterium
ASV18	Bacteria	Campylobacterota	Campylobacteria	Campylobacterales	Campylobacteraceae	Campylobacter
ASV184	Bacteria	Actinobacteriota	Actinobacteria	Bifidobacteriales	Bifidobacteriaceae	Bifidobacterium
ASV1854	Bacteria	Bacteroidota	Bacteroidia	Bacteroidales	Prevotellaceae	Prevotellaceae UCG-003
ASV19	Bacteria	Firmicutes	Bacilli	Lactobacillales	Enterococcaceae	Enterococcus
ASV190	Bacteria	Verrucomicrobiota	Verrucomicrobiae	Verrucomicrobiales	Akkermansiaceae	Akkermansia
ASV191	Bacteria	Actinobacteriota	Actinobacteria	Micrococcales	Dermabacteraceae	Brachybacterium
ASV193	Bacteria	Firmicutes	Clostridia	Christensenellales	Christensenellaceae	Christensenellaceae R-7 group
ASV20	Bacteria	Proteobacteria	Gammaproteobacteria	Pseudomonadales	Pseudomonadaceae	Pseudomonas
ASV206	Bacteria	Firmicutes	Clostridia	Oscillospirales	UCG-010	Family_UCG-010
ASV213	Bacteria	Bacteroidota	Bacteroidia	Bacteroidales	Rikenellaceae	Rikenellaceae RC9 gut group
ASV215	Bacteria	Firmicutes	Clostridia	Oscillospirales	Oscillospiraceae	UCG-002
ASV226	Bacteria	Bacteroidota	Bacteroidia	Bacteroidales	Prevotellaceae	Prevotellaceae UCG-003
ASV23	Bacteria	Firmicutes	Bacilli	Staphylococcales	Staphylococcaceae	Staphylococcus
ASV237	Bacteria	Bacteroidota	Bacteroidia	Bacteroidales	Bacteroidales RF16 group	Family_Bacteroidales RF16 group
ASV243	Bacteria	Bacteroidota	Bacteroidia	Bacteroidales	Bacteroidaceae	Bacteroides
ASV244	Bacteria	Firmicutes	Clostridia	Lachnospirales	Lachnospiraceae	Family_Lachnospiraceae
ASV25	Bacteria	Campylobacterota	Campylobacteria	Campylobacterales	Helicobacteraceae	Helicobacter
ASV250	Bacteria	Firmicutes	Clostridia	Oscillospirales	[Eubacterium] coprostanoligenes group	Family_[Eubacterium] coprostanoligenes group
ASV260	Bacteria	Bacteroidota	Bacteroidia	Bacteroidales	Bacteroidales RF16 group	Family_Bacteroidales RF16 group
ASV267	Bacteria	Bacteroidota	Bacteroidia	Bacteroidales	Rikenellaceae	Alistipes
ASV28	Bacteria	Proteobacteria	Gammaproteobacteria	Enterobacterales	Enterobacteriaceae	Escherichia-Shigella
ASV281	Bacteria	Actinobacteriota	Actinobacteria	Corynebacteriales	Dietziaceae	Dietzia
ASV282	Bacteria	Actinobacteriota	Actinobacteria	Bifidobacteriales	Bifidobacteriaceae	Bifidobacterium
ASV288	Bacteria	Firmicutes	Clostridia	Peptococcales	Peptococcaceae	Family_Peptococcaceae
ASV3	Bacteria	Proteobacteria	Gammaproteobacteria	Enterobacterales	Pasteurellaceae	Histophilus
ASV308	Bacteria	Firmicutes	Clostridia	Oscillospirales	Oscillospiraceae	UCG-002
ASV31	Bacteria	Bacteroidota	Bacteroidia	Bacteroidales	Porphyromonadaceae	Porphyromonas
ASV317	Bacteria	Firmicutes	Clostridia	Oscillospirales	Ruminococcaceae	Negativibacillus
ASV338	Bacteria	Firmicutes	Negativicutes	Acidaminococcales	Acidaminococcaceae	Phascolarctobacterium
ASV347	Bacteria	Firmicutes	Clostridia	Oscillospirales	[Eubacterium] coprostanoligenes group	Family_[Eubacterium] coprostanoligenes group
ASV348	Bacteria	Firmicutes	Clostridia	Lachnospirales	Lachnospiraceae	[Ruminococcus] torques group
ASV351	Bacteria	Firmicutes	Clostridia	Oscillospirales	Oscillospiraceae	UCG-005
ASV353	Bacteria	Firmicutes	Clostridia	Peptostreptococcales-Tissierellales	Anaerovoracaceae	Family XIII AD3011 group
ASV361	Bacteria	Firmicutes	Clostridia	Oscillospirales	UCG-010	Family_UCG-010
ASV370	Bacteria	Firmicutes	Clostridia	Peptostreptococcales-Tissierellales	Family XI	Anaerococcus
ASV372	Bacteria	Firmicutes	Bacilli	Erysipelotrichales	Erysipelatoclostridiaceae	Sharpea
ASV38	Bacteria	Proteobacteria	Alphaproteobacteria	Sphingomonadales	Sphingomonadaceae	Sphingobium
ASV383	Bacteria	Firmicutes	Clostridia	Lachnospirales	Lachnospiraceae	Lachnospiraceae NK3A20 group
ASV385	Bacteria	Firmicutes	Clostridia	Oscillospirales	Oscillospiraceae	UCG-005
ASV39	Bacteria	Firmicutes	Clostridia	Oscillospirales	Oscillospiraceae	UCG-005
ASV419	Bacteria	Bacteroidota	Bacteroidia	Bacteroidales	M2PB4-65 termite group	Family_M2PB4-65 termite group
ASV420	Bacteria	Firmicutes	Clostridia	Oscillospirales	[Eubacterium] coprostanoligenes group	Family_[Eubacterium] coprostanoligenes group
ASV428	Bacteria	Bacteroidota	Bacteroidia	Bacteroidales	Bacteroidales RF16 group	Family_Bacteroidales RF16 group
ASV436	Bacteria	Firmicutes	Clostridia	Lachnospirales	Lachnospiraceae	Lachnoclostridium
ASV44	Bacteria	Proteobacteria	Gammaproteobacteria	Pseudomonadales	Pseudomonadaceae	Pseudomonas
ASV448	Bacteria	Firmicutes	Clostridia	Oscillospirales	Butyricicoccaceae	UCG-009
ASV462	Bacteria	Firmicutes	Clostridia	Lachnospirales	Lachnospiraceae	Lachnospiraceae AC2044 group
ASV48	Bacteria	Firmicutes	Clostridia	Clostridiales	Clostridiaceae	Clostridium sensu stricto 1
ASV487	Bacteria	Bacteroidota	Bacteroidia	Bacteroidales	Order_Bacteroidales	Order_Bacteroidales
ASV49	Bacteria	Bacteroidota	Bacteroidia	Bacteroidales	Bacteroidaceae	Bacteroides
ASV498	Bacteria	Bacteroidota	Bacteroidia	Bacteroidales	Prevotellaceae	Prevotellaceae UCG-003
ASV527	Bacteria	Firmicutes	Clostridia	Oscillospirales	Oscillospiraceae	UCG-005
ASV6	Bacteria	Proteobacteria	Gammaproteobacteria	Enterobacterales	Enterobacteriaceae	Escherichia-Shigella
ASV60	Bacteria	Actinobacteriota	Actinobacteria	Micrococcales	Micrococcaceae	Micrococcus
ASV61	Bacteria	Spirochaetota	Spirochaetia	Spirochaetales	Spirochaetaceae	Treponema
ASV63	Bacteria	Actinobacteriota	Actinobacteria	Corynebacteriales	Corynebacteriaceae	Corynebacterium
ASV630	Bacteria	Bacteroidota	Bacteroidia	Bacteroidales	Bacteroidaceae	Bacteroides
ASV64	Bacteria	Firmicutes	Clostridia	Oscillospirales	Oscillospiraceae	UCG-005
ASV65	Bacteria	Spirochaetota	Spirochaetia	Spirochaetales	Spirochaetaceae	Treponema
ASV683	Bacteria	Firmicutes	Clostridia	Oscillospirales	Oscillospiraceae	UCG-005
ASV69	Bacteria	Firmicutes	Clostridia	Peptostreptococcales-Tissierellales	Peptostreptococcaceae	Romboutsia
ASV704	Bacteria	Bacteroidota	Bacteroidia	Bacteroidales	F082	Family_F082
ASV713	Bacteria	Firmicutes	Clostridia	Oscillospirales	Oscillospiraceae	UCG-005
ASV72	Bacteria	Firmicutes	Clostridia	Oscillospirales	Oscillospiraceae	UCG-005
ASV80	Bacteria	Spirochaetota	Spirochaetia	Spirochaetales	Spirochaetaceae	Treponema
ASV84	Bacteria	Spirochaetota	Spirochaetia	Spirochaetales	Spirochaetaceae	Treponema
ASV847	Bacteria	Bacteroidota	Bacteroidia	Bacteroidales	Prevotellaceae	Prevotellaceae UCG-004
ASV851	Bacteria	Firmicutes	Clostridia	Oscillospirales	Oscillospiraceae	UCG-005
ASV86	Bacteria	Bacteroidota	Bacteroidia	Bacteroidales	Rikenellaceae	Alistipes
ASV867	Bacteria	Bacteroidota	Bacteroidia	Bacteroidales	Bacteroidaceae	Bacteroides
ASV876	Bacteria	Bacteroidota	Bacteroidia	Bacteroidales	Bacteroidaceae	Bacteroides
ASV88	Bacteria	Firmicutes	Bacilli	Staphylococcales	Staphylococcaceae	Staphylococcus
ASV9	Bacteria	Spirochaetota	Spirochaetia	Spirochaetales	Spirochaetaceae	Treponema
ASV918	Bacteria	Firmicutes	Clostridia	Oscillospirales	Oscillospiraceae	UCG-005
ASV97	Bacteria	Bacteroidota	Bacteroidia	Bacteroidales	Prevotellaceae	Prevotella
